# Supplementary material for: The occurrence of immune-related adverse events is an independent risk factor both for serum HBsAg increase and HBV reactivation in HBsAg-positive cancer patients receiving PD-1 inhibitor combinational therapy
Source: Front Immunol. 2024 Mar 15;15:1330644. doi: 10.3389/fimmu.2024.1330644 (PMC10979302; doi:10.3389/fimmu.2024.1330644)
Supplement: Supplementary file 1 [file DataSheet_1.xlsx]

## Sheet: HBsAg level fold change
Patient number	Age1	Age2 >55, 0; ≤55, 1	Sex female, 0; male, 1	Cancer Type1	Cancer Type2 Other, 0; HCC, 1	ECOG >1, 0; ≤1, 1	Liver Cirrhosis No, 0; Yes, 1	HBeAg Status N, 0; P, 1	Baseline HBVDNA1	Baseline HBVDNA2 >500, 0; ≤500, 1	Baseline HBsAg1	Baseline HBsAg1 (Log10 IU/ml)	Baseline HBsAg2 >500, 0; ≤500, 1	HBsAg after PD-1	HBsAg after PD-1 (Log10 IU/ml)	fold change of HBsAg	fold change of HBsAg (Log10)	HBsAg decrease≥0.5 log10-fold No, 0; Yes, 1	HBsAg increase≥0.5 log10-fold No, 0; Yes, 1	HBsAg loss No, 0; Yes, 1	Antiviral agents during treatment	Prior Antiviral No, 0; Yes, 1	ETV (No=0, Yes=1)	TDF (No=0, Yes=1)	TAF (No=0, Yes=1)	NAs switched (No=0, Yes=1)	Combined therapies	sintilimab (No=0, Yes=1)	camrelizumab (No=0, Yes=1)	tislelizumab (No=0, Yes=1)	toripalimab (No=0, Yes=1)	PD-1 inhibitor switched (No=0, Yes=1)	PD1 Regimen switched, 0; mono, 1	PD1 Cycle1	PD1 Cycle2 ≤5, 0; >5, 1	Sorafenib (No=0, Yes=1)	Lenvatinib (No=0, Yes=1)	Anlotinib (No=0, Yes=1)	Apatinib (No=0, Yes=1)	Regorafenib (No=0, Yes=1)	Donafenib (No=0, Yes=1)	Targeted agent switched (No=0, Yes=1)	Targeted agent (No=0, Yes=1)	Chemo (No=0, Yes=1)	TACE or HAIC (No=0, Yes=1)	Radiotherapy (0=No, 1=Yes)	Line of Therapy (<2, 1; ≥2, 0)	irAEs	irAEs occurrence (No=0, Yes=1)
0001	62	0	1	Liver	1	0	1	0	0	1	72.75	1.86183	1	40.9384	1.61213	1.78	0.25042	0	0	0	enticavir; tenofovir alafenamide fumarate;	1	0	0	0	1	TACE; Targeted agents (Regofenib, Lenvatinib);	1	0	0	0	0	1	19	1	0	0	0	0	0	0	1	1	0	1	0	0	Hypothyroidism, G1-2	1
0002	70	0	0	Gastric	0	0	0	0	100	1	54.0689	1.73295	1	39.2659	1.59402	1.38	0.139879	0	0	0	entecavir	1	1	0	0	0	Chemotherapy(Oxaliplitin,Tegafur Gimeracil and Oteracil Potassium Capsules,Calcium Folinate,5-Fu);	0	1	0	0	0	1	4	0	0	0	0	0	0	0	0	0	1	0	0	1	Fever, G1-2	1
0003	72	0	1	Liver	1	0	0	0	20	1	0.0589	-1.22988	1	3.7371	0.572535	63.4482	1.80242	0	1	0	tenofovir alafenamide fumarate	1	0	0	0	1	Targeted agents (Donafenib);	0	0	0	0	1	0	8	1	0	0	0	0	0	1	0	1	0	0	0	1	Rash, G3-4	1
0004	62	0	1	Liver	1	0	1	0	27.3	1	5.41	0.733197	1	0.295	-0.530178	18.339	1.26338	1	0	0	entecavir	1	1	0	0	0	Targeted agents (Lenvatinib; Regofenib); Radiotherapy;	0	0	1	0	0	1	12	1	0	0	0	0	0	0	1	1	0	0	1	0	Hepatitis, G3	1
0005	47	1	1	Liver	1	1	0	0	0	1	76.7	1.8848	1	41.73	1.62045	1.83801	0.264347	0	0	0	tenofovir alafenamide fumarate	1	0	0	1	0	Targeted agents (Sorafenib, Regorafenib); TACE;	1	0	0	0	0	1	4	0	0	0	0	0	0	0	1	1	0	1	0	0	—	0
0006	55	1	1	Liver	1	0	1	1	703	0	98.9689	1.9955	1	14.6178	1.16488	6.77044	0.830617	1	0	0	entecavir	1	1	0	0	0	Targeted agents (Sorafenib, Regorafenib);	0	0	1	0	0	1	6	1	0	0	0	0	0	0	1	1	0	0	0	1	—	0
0007	58	0	1	Liver	1	0	1	0	100	1	2.8346	0.452492	1	0.2698	-0.568958	10.5063	1.02145	1	0	0	entecavir	1	1	0	0	0	TACE; Targeted agents (Apatinib);	0	0	1	0	0	1	2	0	0	0	0	1	0	0	0	1	0	1	0	0	—	0
0008	45	1	1	Liver	1	0	1	0	214	1	73.1	1.86392	1	57.9401	1.76298	1.26165	0.100938	0	0	0	tenofovir alafenamide fumarate	1	0	0	1	0	TACE; HAIC; Targeted agents (Sorafenib-most used,Regorafenib-less used); Radioactive seeds implantation(放射性粒子置入术)	0	0	1	0	0	1	3	0	0	0	0	0	0	0	1	1	0	1	1	0	—	0
0009	51	1	1	Liver	1	0	1	0	0	1	0.9154	-0.0383891	1	3.7894	0.57857	4.13961	0.61696	0	1	0	tenofovir alafenamide fumarate	1	0	0	1	0	TACE; Targeted agents (Lenvatinib);	1	0	0	0	0	1	7	1	0	1	0	0	0	0	0	1	0	1	0	0	Pancreatitis, G2; IMH, G2	1
0010	61	0	1	Liver	1	0	1	0	0	1	0.1879	-0.726073	1	0.0392	-1.40671	4.79337	0.680641	1	0	1	entecavir	1	1	0	0	0	Targeted agents (Lenvatinib);	0	0	0	0	1	0	7	1	0	1	0	0	0	0	0	1	0	0	0	1	—	0
0011	55	1	1	Liver	1	0	1	0	458	1	51.646	1.71304	1	12.2097	1.0867	4.22992	0.626332	1	0	0	entecavir	1	1	0	0	0	Targeted agents (Sorafenib); TACE×3; HAIC(FOLFOX4);	0	1	0	0	0	1	5	0	1	0	0	0	0	0	0	1	0	1	0	0	—	0
0012	54	1	0	Liver	1	0	1	0	20	1	56.6289	1.75304	1	39.2522	1.59386	1.44269	0.159174	0	0	0	tenofovir alafenamide fumarate	1	0	0	1	0	Targeted agents (Lenvatinib);	1	0	0	0	0	1	6	1	0	1	0	0	0	0	0	1	0	0	0	1	—	0
0013	64	0	1	Liver	1	1	1	0	0	1	4.7726	0.678755	1	0.3383	-0.470698	14.1076	1.14945	1	0	0	entecavir	1	1	0	0	0	TACE×2; Targeted agents (Lenvatinib);	0	1	0	0	0	1	4	0	0	1	0	0	0	0	0	1	0	1	0	0	—	0
0014	57	0	1	Lung	0	0	0	0	525	0	59.8935	1.77738	1	45.1	1.65418	1.32802	0.123203	0	0	0	entecavir	0	1	0	0	0	Chemotherapy (Pemetrexed,Carboplatin);	1	0	0	0	0	1	10	1	0	0	0	0	0	0	0	0	1	0	0	1	—	0
0015	63	0	1	Liver	1	1	1	1	519	0	4.888	0.689131	1	15.7808	1.19813	3.22848	0.508998	0	1	0	entecavir	1	1	0	0	0	TACE; Targeted agents (Apatinib);	0	1	0	0	0	1	4	0	0	0	0	1	0	0	0	1	0	1	0	0	—	0
0016	60	0	1	Liver	1	1	1	1	1790	0	95.2	1.97864	1	20	1.30103	4.76	0.677607	1	0	0	tenofovir; tenofovir alafenamide fumarate;	1	0	0	0	1	Targeted agents (Apatinib); Oncolytic virotherapy;	0	1	0	0	0	1	6	1	0	0	0	1	0	0	0	1	0	0	0	1	Thombocytopenia, G3; Fever, G2; Hypertension, G1-2	1
0017	48	1	1	Gastric	0	1	0	0	100	1	0.25	-0.60206	1	0.0497	-1.30364	5.03018	0.701584	1	0	1	entecavir	1	1	0	0	0	Chemotherapy[Oxaliplatin,5-Fu,Paclitaxel(albumin bound)];	1	0	0	0	0	1	5	0	0	0	0	0	0	0	0	0	1	0	0	1	—	0
0018	45	1	1	Liver	1	0	1	1	1330000	0	92.0735	1.96413	1	6.3344	0.801705	14.5355	1.16243	1	0	0	tenofovir alafenamide fumarate	0	0	0	1	0	TACE; Targeted agents (Lenvatinib);	0	0	0	0	1	0	4	0	0	1	0	0	0	0	0	1	0	1	0	0	—	0
0019	57	0	1	Liver	1	0	1	0	20	1	57.2	1.7574	1	0.0432	-1.36452	3	0.477121	1	0	1	tenofovir	1	0	1	0	0	Targeted agents (Apatinib); Oncolytic virotherapy;	0	1	0	0	0	1	11	1	0	0	0	1	0	0	0	1	0	0	0	1	—	0
0020	44	1	1	Liver	1	0	1	0	497000	0	93.8133	1.97226	1	47.6963	1.67848	1.96689	0.29378	0	0	0	tenofovir alafenamide fumarate	1	0	0	1	0	TACE, HAIC	0	0	0	1	0	1	4	0	0	0	0	0	0	0	0	0	0	1	0	1	—	0
0021	44	1	1	Liver	1	1	1	0	15100	0	1.1608	0.0647574	1	0.2954	-0.52959	3.92959	0.594347	1	0	0	entecavir	0	1	0	0	0	TACE×3; Targeted agents (Apatinib);	0	1	0	0	0	1	4	0	0	0	0	1	0	0	0	1	0	1	0	0	—	0
0022	52	1	1	Liver	1	1	0	0	537	0	5.6726	0.753782	1	4.8289	0.683848	1.17472	0.0699339	0	0	0	tenofovir	0	0	1	0	0	TACE; Targeted agents (Apatinib);	0	1	0	0	0	1	2	0	0	0	0	1	0	0	0	1	0	1	0	0	—	0
0023	68	0	1	liver	1	0	0	0	10	1	0.7787	-0.10863	1	0.3872	-0.412065	2.01111	0.303435	0	0	0	entecavir	1	1	0	0	0	Targeted agents (Lenvatinib); TACE,HAIC;	1	0	0	0	0	1	1	0	0	1	0	0	0	0	0	1	0	1	0	0	—	0
0024	74	0	1	Liver	1	1	1	0	20	1	4.7615	0.677744	1	4.6574	0.668144	1.02235	0.00960025	0	0	0	tenofovir	1	0	1	0	0	Targeted agents (Lenvatinib); Radiotherapy;	0	1	0	0	0	1	1	0	0	1	0	0	0	0	0	1	0	0	1	0	—	0
0025	61	0	1	Liver	1	0	1	0	0	1	34.6002	1.53908	1	565	2.75205	16.3294	1.21297	0	1	0	tenofovir	1	0	1	0	0	TACE×2; Targeted agents(Apatinib-less used, Lenvatinib-most used);	1	0	0	0	0	1	12	1	0	0	0	0	0	0	1	1	0	1	0	0	Rash, G1-2	1
0026	68	0	1	Liver	1	1	1	1	100	1	1.0028	0.00121433	1	4.6943	0.671571	4.68119	0.670357	0	1	0	entecavir	1	1	0	0	0	Targeted agents(Apatinib,Regorafenib);	0	1	0	0	0	1	16	1	0	0	0	0	0	0	1	1	0	0	0	1	—	0
0027	39	1	1	Thymus	0	0	0	0	0	1	15.739	1.19698	1	54.7958	1.73875	3.48153	0.54177	0	1	0	entecavir	1	1	0	0	0	Chemotherapy (Cyclophosphamide,Epirubicin,Cisplatin);	1	0	0	0	0	1	3	0	0	0	0	0	0	0	0	0	1	0	0	1	Myocarditis, G1	1
0028	47	1	1	Liver	1	1	0	0	100	1	10.9199	1.03822	1	34.6118	1.53922	3.16961	0.501006	0	1	0	entecavir	1	1	0	0	0	Targeted agents (Regorafenib, Apatinib); TACE;	0	1	0	0	0	1	13	1	0	0	0	0	0	0	1	1	0	1	0	0	hyperthyroidism, G1-2; Arthritis, G1-2	1
0029	68	0	1	Liver	1	0	1	0	0	1	3.0771	0.488142	1	3.2399	0.510532	1.05291	0.02239	0	0	0	entecavir	1	1	0	0	0	TACE; Targeted agents (Regorafenib);	0	0	1	0	0	1	12	1	0	0	0	0	1	0	0	1	0	1	0	0	—	0
0030	62	0	0	Liver	1	1	1	0	100	1	5.7796	0.761898	1	65.5331	1.81646	11.3387	1.05456	0	1	0	tenofovir	1	0	1	0	0	Targeted agents (Anlotinib);	1	0	0	0	0	1	7	1	0	0	1	0	0	0	0	1	0	0	0	1	—	0
0031	26	1	0	Liver	1	1	0	0	20	1	37.7481	1.5769	1	107.18	2.03012	2.83936	0.45322	0	0	0	entecavir	1	1	0	0	0	Targeted agents (Lenvatinib)	0	1	0	0	0	1	4	0	0	1	0	0	0	0	0	1	0	0	0	1	—	0
0032	66	0	1	Liver	1	1	0	0	100	1	0.8122	-0.090337	1	1.1196	0.0490629	1.37848	0.1394	0	0	0	tenofovir	1	0	1	0	0	Targeted agents(Lenvatinib)	0	1	0	0	0	1	2	0	0	1	0	0	0	0	0	1	0	0	0	1	Myocarditis, G3-4	1
0033	43	1	0	Liver	1	0	1	0	100	1	0.0887 ( once decreaced to 0.0464 during treatment)	-1.05208	1	0.15	-0.823909	3.23	0.509203	0	1	0	entecavir	1	1	0	0	0	TACE Targeted agents (Lenvatinib)	1	0	0	0	0	1	5	0	0	1	0	0	0	0	0	1	0	1	0	0	—	0
0034	64	0	1	Liver	1	0	1	0	100	1	12.143	1.08433	1	72.0613	1.8577	5.93439	0.773376	0	1	0	entecavir	1	1	0	0	0	Targeted agents(Sorafenib-most used,Regorafenib-recently used) HAIC;	1	0	0	0	0	1	3	0	0	0	0	0	0	0	1	1	0	1	0	0	—	0
0035	73	0	1	Liver	1	1	1	0	100	1	53.4689	1.7281	1	73.1062	1.86395	1.36727	0.135853	0	0	0	tenofovir	1	0	1	0	0	TACE Targeted agents (Apatinib)	0	1	0	0	0	1	9	1	0	0	0	1	0	0	0	1	0	1	0	0	Hypophysitis, G3	1
0036	52	1	1	Liver	1	0	1	0	1280	0	19.154	1.28226	1	220.252	2.34292	11.499	1.06066	0	1	0	entecavir	1	1	0	0	0	TACE×3; Targeted agents (Lenvatinib);	1	0	0	0	0	1	5	0	0	1	0	0	0	0	0	1	0	1	0	0	—	0
0037	73	0	1	Liver	1	1	1	0	0	1	89.5771	1.9522	1	77.165	1.88742	1.16085	0.0647766	0	0	0	entecavir	1	1	0	0	0	Targeted agents (Lenvatinib)	1	0	0	0	0	1	4	0	0	1	0	0	0	0	0	1	0	0	0	1	—	0
0038	53	1	1	Liver	1	0	1	1	192000	0	5.4556	0.736843	1	73.399	1.86569	13.4539	1.12885	0	1	0	entecavir	0	1	0	0	0	TACE Targeted agents (Anlotinib) Radiotherapy	0	1	0	0	0	1	7	1	0	0	1	0	0	0	0	1	0	1	1	0	—	0
0039	66	0	1	Esophagus	0	0	0	0	436	1	7.0499	0.848183	1	12.0298	1.08026	1.70638	0.232075	0	0	0	tenofovir	0	0	1	0	0	Chemotherapy [Paclitaxel(albumin bound),Cisplatin(PDD or DDP)]	0	1	0	0	0	1	2	0	0	0	0	0	0	0	0	0	1	0	0	1	—	0
0040	51	1	1	Liver	1	1	1	0	343	1	4.8739	0.687877	1	9.8532	0.993577	2.02163	0.305701	0	0	0	tenofovir alafenamide fumarate	0	0	0	1	0	Targeted agents (Apatinib)	0	1	0	0	0	1	1	0	0	0	0	1	0	0	0	1	0	0	0	1	—	0
0041	67	0	1	Liver	1	0	1	0	100	1	2.1966	0.341751	1	4.9462	0.694272	2.25175	0.352521	0	0	0	entecavir	1	1	0	0	0	TACE,HAIC×3 Targeted agents (Apatinib)	0	1	0	0	0	1	4	0	0	0	0	1	0	0	0	1	0	1	0	0	—	0
0042	47	1	1	Liver	1	1	1	0	20	1	66.1354	1.82043	1	79.2171	1.89882	1.1978	0.078385	0	0	0	entecavir	1	1	0	0	0	HAIC (mFOLFOX6) Targeted agents (Lenvatinib)	1	0	0	0	0	1	2	0	0	1	0	0	0	0	0	1	0	1	0	0	—	0
0043	57	0	1	Liver	1	1	1	0	0	1	10.2037	1.00876	1	22.2346	1.34703	2.17907	0.338272	0	0	0	tenofovir alafenamide fumarate	1	0	0	1	0	TACE Targeted agents (Regorafenib)	0	1	0	0	0	1	1	0	0	0	0	0	1	0	0	1	0	1	0	0	—	0
0044	50	1	1	Liver	1	1	1	0	100	1	1.1621	0.0652435	1	3.0432	0.48333	2.61871	0.418087	0	0	0	tenofovir alafenamide fumarate	1	0	0	1	0	TACE, HAIC	0	1	0	0	0	1	1	0	0	0	0	0	0	0	0	0	0	1	0	1	—	0
0045	68	0	1	Liver	1	0	1	0	25400	0	3.9596	0.597651	1	152.369	2.1829	38.4808	1.58524	0	1	0	entecavir	0	1	0	0	0	HAIC×3; TACE Targeted agents (Apatinib)	0	1	0	0	0	1	3	0	0	0	0	1	0	0	0	1	0	1	0	0	—	0
0046	50	1	1	Liver	1	1	1	1	52700	0	14.4395	1.15955	1	23.5751	1.37245	1.63268	0.212901	0	0	0	entecavir	0	1	0	0	0	TACE; Targeted agents (Sorafenib);	1	0	0	0	0	1	2	0	1	0	0	0	0	0	0	1	0	1	0	0	—	0
0047	61	0	1	Liver	1	1	1	0	0	1	54.7731	1.73857	1	101.1	2.00475	1.8458	0.266185	0	0	0	entecavir	1	1	0	0	0	Targeted agents (Lenvatinib); TACE;	1	0	0	0	0	1	15	1	0	1	0	0	0	0	0	1	0	1	0	0	—	0
0048	61	0	1	Liver	1	1	0	0	0	1	64.1604	1.80727	1	36.7905	1.56574	1.74	0.240549	0	0	0	tenofovir alafenamide fumarate	1	0	0	1	0	Targeted agents (Lenvatinib);	0	0	1	0	0	1	6	1	0	1	0	0	0	0	0	1	0	0	0	1	—	0
0049	48	1	1	Liver	1	1	1	0	0	1	29.7004	1.47276	1	17.7788	1.2499	1.67	0.222716	0	0	0	tenofovir alafenamide fumarate	1	0	0	1	0	TACE Targeted agents (Regorafenib) Radiotherapy	0	1	0	0	0	1	3	0	0	0	0	0	1	0	0	1	0	1	1	0	—	0
0050	63	0	1	Liver	1	1	1	0	43.3	1	4.7672	0.678263	1	2.1123	0.324756	2.26	0.354108	0	0	0	entecavir	1	1	0	0	0	TACE; Targeted agents (Regorafenib);	0	0	1	0	0	1	5	0	0	0	0	0	1	0	0	1	0	1	0	0	—	0
0051	55	1	1	Liver	1	1	1	0	20	1	98.5967	1.99386	1	205.017	2.31179	2.08	0.318063	0	0	0	entecavir	1	1	0	0	0	Targeted agents (Anlotinib);	1	0	0	0	0	1	8	1	0	0	1	0	0	0	0	1	0	0	0	1	—	0
0052	70	0	1	Liver	1	1	1	0	100	1	1.14	0.0569049	1	0.05	-1.30103	22.8	1.35793	1	0	1	tenofovir alafenamide fumarate	1	0	0	1	0	Targeted agents (Donafenib)	1	0	0	0	0	1	13	1	0	0	0	0	0	1	0	1	0	0	0	1	—	0
0053	62	0	1	Gastric	0	1	1	0	100	1	0.352	-0.453457	1	0.0458	-1.33913	7.69	0.885926	1	0	1	tenofovir	1	0	1	0	0	Chemotherapy (Paclitaxel albúmina, Oxaliplatin, Calcium folinate, 5-Fu );	1	0	0	0	0	1	4	0	0	0	0	0	0	0	0	0	1	0	0	1	—	0
0054	48	1	1	Liver	1	0	1	1	2280000	0	63.2857	1.80131	1	250	2.39794	3.23	0.509203	0	1	0	entecavir	0	1	0	0	0	TACE; Targeted agents (Anlotinib);	1	0	0	0	0	1	5	0	0	0	1	0	0	0	0	1	0	1	0	0	—	0
0055	18	1	1	Liver	1	1	1	0	13	1	99.5204	1.99791	1	239.497	2.3793	2.40651	0.381388	0	0	0	tenofovir	1	0	1	0	0	TACE×1,HAIC×several times ; Targeted agents (Apatinib, Lenvatinib)	0	1	0	0	0	1	7	1	0	0	0	0	0	0	1	1	0	1	0	0	Rash, G1-2	1
0056	56	0	1	Urothelia cancer	0	1	0	0	100	1	12.3709	1.0924	1	100.995	2.0043	8.16392	0.911899	0	1	0	tenofovir	1	0	1	0	0	Chemotherapy	0	0	0	0	1	0	5	0	0	0	0	0	0	0	0	0	1	0	0	1	—	0
0057	51	1	1	Liver	1	1	1	0	100	1	52.4452	1.71971	1	41.2069	1.61497	1.27273	0.104736	0	0	0	entecavir	1	1	0	0	0	Targeted agents (Apatinib)	0	1	0	0	0	1	13	1	0	0	0	1	0	0	0	1	0	0	0	1	—	0
0058	47	1	1	Liver	1	0	1	0	337000	0	8.9278	0.950744	1	0.0555	-1.25571	160.861	2.20645	1	0	0	tenofovir	1	0	1	0	0	Targeted agents (Sorafenib, Regorafenib); TACE×2;	1	0	0	0	0	1	14	1	1	0	0	0	0	0	0	1	0	1	0	0	—	0
0059	70	0	1	Liver	1	0	1	0	55	1	53.4945	1.72831	1	0.1381	-0.859806	387.361	2.58812	1	0	0	entecavir	1	1	0	0	0	Targeted agents (Donafenib)	1	0	0	0	0	1	10	1	0	0	0	0	0	1	0	1	0	0	0	1	—	0
0060	55	1	1	Liver	1	0	1	0	10	1	17.5304	1.24379	1	22.3153	1.3486	1.27295	0.104811	0	0	0	entecavir	1	1	0	0	0	TACE Targeted agents (Lenvatinib) Radiotherapy	1	0	0	0	0	1	11	1	0	1	0	0	0	0	0	1	0	1	1	0	—	0
0061	60	0	1	Liver	1	1	1	0	20	1	33.2227	1.52143	1	3.6686	0.5645	9.05596	0.956935	1	0	0	entecavir	1	1	0	0	0	TACE Targeted agents (Lenvatinib)	1	0	0	0	0	1	1	0	0	1	0	0	0	0	0	1	0	1	0	0	—	0
0062	58	0	1	Liver	1	1	1	0	0	1	64.1	1.80686	1	60.6	1.78247	1.05776	0.0243854	0	0	0	entecavir	1	1	0	0	0	Targeted agents (Lenvatinib)	1	0	0	0	0	1	4	0	0	1	0	0	0	0	0	1	0	0	0	1	—	0
0063	41	1	1	Liver	1	1	0	0	98	1	71.5264	1.85447	1	33.6	1.52634	2.12876	0.328127	0	0	0	entecavir	1	1	0	0	0	TACE, HAIC; Targeted agents (Donafinib);	1	0	0	0	0	1	9	1	0	0	0	0	0	1	0	1	0	1	0	0	—	0
0064	67	0	1	Liver	1	0	1	0	68700	0	32.2	1.50786	1	246.691	2.39215	7.66122	0.884298	0	1	0	entecavir	0	1	0	0	0	Targeted agents (Lenvatinib,Regorafenib);	1	0	0	0	0	1	5	0	0	0	0	0	0	0	1	1	0	0	0	1	Hepatitis, G2	1
0065	61	0	1	Liver	1	0	1	0	373000	0	21.4	1.33041	1	49.9	1.6981	2.33178	0.367687	0	0	0	entecavir	0	1	0	0	0	Targeted agents (Donafenib)	1	0	0	0	0	1	10	1	0	0	0	0	0	1	0	1	0	0	0	1	Hypothyroidism, G1-2	1
0066	50	1	1	Liver	1	1	1	0	17	1	0.7734	-0.111596	1	0.03	-1.52288	25.78	1.41128	1	0	1	entecavir	1	1	0	0	0	TACE Targeted agents (Donafenib)	0	0	0	0	1	0	2	0	0	0	0	0	0	1	0	1	0	1	0	0	—	0
0067	48	1	1	Liver	1	0	1	0	1360	0	10.5	1.02119	1	4.63	0.665581	2.26782	0.355608	0	0	0	entecavir	0	1	0	0	0	Targeted agents (Donafenib)	1	0	0	0	0	1	1	0	0	0	0	0	0	1	0	1	0	0	0	1	—	0
0068	59	0	1	Liver	1	0	1	0	100	1	25.6701	1.40943	1	31.3944	1.49685	1.22299	0.0874246	0	0	0	tenofovir	1	0	1	0	0	Targeted agents (Regorafenib)	0	1	0	0	0	1	1	0	0	0	0	0	1	0	0	1	0	0	0	1	—	0
0069	72	0	1	Liver	1	0	1	0	100	1	37.3323	1.57208	1	30.5931	1.48562	1.22028	0.0864613	0	0	0	tenofovir	1	0	1	0	0	TACE Targeted agents (Lenvatinib)	1	0	0	0	0	1	1	0	0	1	0	0	0	0	0	1	0	1	0	0	—	0
0070	57	0	1	Liver	1	1	1	0	395000	0	59.2832	1.77293	1	8.3702	0.922736	7.08265	0.850196	1	0	0	entecavir	0	1	0	0	0	Targeted agents (Lenvatinib) TACE	1	0	0	0	0	1	2	0	0	1	0	0	0	0	0	1	0	1	0	0	Cystitis, G2	1
0071	54	1	1	Liver	1	0	0	0	7640	0	3.8323	0.583459	1	6.6993	0.826029	1.74811	0.24257	0	0	0	entecavir	0	1	0	0	0	TACE, HAIC Targeted agents (Lenvatinib)	1	0	0	0	0	1	2	0	0	1	0	0	0	0	0	1	0	1	0	0	—	0
0072	52	1	1	liver	1	1	0	0	100	1	1.9661	0.293606	1	0.03	-1.52288	65.5367	1.81648	1	0	1	tenofovir alafenamide fumarate	1	0	0	1	0	Chemotherapy Targeted agent (lenvatinib)	1	0	0	0	0	1	2	0	0	1	0	0	0	0	0	1	1	0	0	0	—	0
0073	50	1	1	Liver	1	0	1	0	84	1	32.1	1.50651	1	16.4	1.21484	1.95732	0.291661	0	0	0	entecavir	1	1	0	0	0	Targeted agents (Donafenib)	1	0	0	0	0	1	1	0	0	0	0	0	0	1	0	1	0	0	0	1	—	0
0074	52	1	1	Liver	1	1	1	0	0	1	69.1852	1.84001	1	49.9173	1.69825	1.386	0.141762	0	0	0	entecavir	1	1	0	0	0	TACE	1	0	0	0	0	1	2	0	0	0	0	0	0	0	0	0	0	1	0	1	—	0
0075	56	0	1	Liver	1	1	1	0	3550000	0	76.1744	1.88181	1	23.4473	1.37009	3.24875	0.511716	1	0	0	entecavir	0	1	0	0	0	Targeted agents (Lenvatinib) TACE	1	0	0	0	0	1	1	0	0	1	0	0	0	0	0	1	0	1	0	0	—	0
0076	58	0	1	Liver	1	1	1	0	0	1	20.2	1.30535	1	0.1105	-0.956638	180.995	2.25767	1	0	0	entecavir	1	1	0	0	0	TACE Targeted agents (Donafenib) Radiotherapy	0	0	0	0	1	0	6	1	0	0	0	0	0	1	0	1	0	1	1	0	Rash, G1-2	1
0077	78	0	1	Liver	1	1	1	0	1470	0	23.1453	1.36446	1	22.0519	1.34345	1.04958	0.0210168	0	0	0	entecavir	0	1	0	0	0	TACE, HAIC Targeted agents (Lenvatinib)	1	0	0	0	0	1	2	0	0	1	0	0	0	0	0	1	0	1	0	0	—	0
0078	52	1	1	Liver	1	0	0	0	0	1	34.5866	1.53891	1	14.5879	1.16399	2.37091	0.374915	0	0	0	entecavir	1	1	0	0	0	TACE, HAIC; Targeted agents (Lenvatinib); Radiotherapy;	0	0	0	0	1	0	6	1	0	1	0	0	0	0	0	1	0	1	1	0	Hypothyroidism, G1-2; Hypophysitis, G1-2	1
0079	57	0	1	Liver	1	1	0	0	100	1	83.8939	1.92373	1	80.3965	1.90524	1.0435	0.0184932	0	0	0	entecavir	1	1	0	0	0	TACE,HAIC; Targeted agents (Lenvatinib);	1	0	0	0	0	1	1	0	0	1	0	0	0	0	0	1	0	1	0	0	—	0
0080	47	1	1	Liver	1	0	1	0	0	1	70.1652	1.84612	1	39.6318	1.59804	1.77043	0.248078	0	0	0	entecavir	1	1	0	0	0	TACE,HAIC;	1	0	0	0	0	1	1	0	0	0	0	0	0	0	0	0	0	1	0	1	—	0
0081	69	0	1	Liver	1	1	0	0	100	1	5.4534	0.736667	1	6.0442	0.781339	1.10834	0.0446715	0	0	0	tenofovir	1	0	1	0	0	Targeted agents (Lenvatinib); TACE;	1	0	0	0	0	1	5	0	0	1	0	0	0	0	0	1	0	1	0	0	—	0
0082	57	0	1	Liver	1	1	1	0	10	1	32.9928	1.51842	1	18.0577	1.25666	1.82708	0.261757	0	0	0	entecavir	1	1	0	0	0	TACE; Targeted agents (Lenvatinib);	0	1	0	0	0	1	19	1	0	1	0	0	0	0	0	1	0	1	0	0	Pruritus, G3	1
0083	46	1	1	Liver	1	0	1	0	20	1	49.4543	1.6942	1	23.8358	1.37723	2.07479	0.316974	0	0	0	entecavir	1	1	0	0	0	Targeted agents (Lenvatinib);	0	0	1	0	0	1	10	1	0	1	0	0	0	0	0	1	0	0	0	1	—	0
0084	55	1	1	Liver	1	0	0	0	7060	0	81.6369	1.91189	1	76.967	1.8863	1.06067	0.0255819	0	0	0	tenofovir	0	0	1	0	0	Targeted agents (Lenvatinib); TACE, HAIC; Radiotherapy	0	0	1	0	0	1	2	0	0	1	0	0	0	0	0	1	0	1	1	0	Colitis, G2	1
0085	69	0	1	Liver	1	0	1	0	100	1	42.6944	1.63037	1	1.4496	0.161248	29.4525	1.46912	1	0	0	entecavir	1	1	0	0	0	Targeted agents (Lenvatinib); TACE; Radiotherapy	1	0	0	0	0	1	7	1	0	1	0	0	0	0	0	1	0	1	1	0	—	0
0086	53	1	1	Liver	1	1	1	1	749000	0	36.0605	1.55703	1	14.4577	1.1601	2.49421	0.396933	0	0	0	entecavir	0	1	0	0	0	Targeted agents (Donafenib); TACE;	0	0	1	0	0	1	9	1	0	0	0	0	0	1	0	1	0	1	0	0	—	0
0087	41	1	1	Liver	1	1	1	0	32.4	1	132.386	2.12184	1	34.7591	1.54107	3.80868	0.580774	1	0	0	tenofovir	1	0	1	0	0	Targeted agents (Regorafenib);	0	1	0	0	0	1	7	1	0	0	0	0	1	0	0	1	0	0	0	1	—	0
0088	69	0	1	liver	1	0	0	0	331000	0	223.52	2.34932	1	105.456	2.02307	2.11956	0.326247	0	0	0	entecavir	1	1	0	0	0	TACE	0	0	1	0	0	1	11	1	0	0	0	0	0	0	0	0	0	1	0	1	—	0
0089	63	0	1	Liver	1	1	1	0	100	1	223.885	2.35003	1	182.667	2.26166	1.22564	0.0883641	0	0	0	entecavir	1	1	0	0	0	Resection of liver tumor Targeted agents (Anlotinib)	0	1	0	0	0	1	12	1	0	0	1	0	0	0	0	1	0	0	0	1	—	0
0090	31	1	1	Liver	1	0	0	0	20.9	1	182.962	2.26236	1	8.415	0.925054	21.7423	1.33731	1	0	0	entecavir	1	1	0	0	0	TACE; Targeted agents (Sorafenib)	0	1	0	0	0	1	5	0	1	0	0	0	0	0	0	1	0	1	0	0	—	0
0091	52	1	1	Liver	1	1	1	0	100	1	102.926	2.01252	1	77.9416	1.89177	1.32055	0.120755	0	0	0	entecavir	1	1	0	0	0	Targeted agents (Sorafenib)	0	1	0	0	0	1	5	0	1	0	0	0	0	0	0	1	0	0	0	1	—	0
0092	51	1	1	Liver	1	0	1	0	20	1	166.389	2.22112	1	103.228	2.0138	1.61186	0.207326	0	0	0	entecavir	1	1	0	0	0	Targeted agents (Apatinib, Lenvatinib);	0	1	0	0	0	1	4	0	0	0	0	0	0	0	1	1	0	0	0	1	—	0
0093	53	1	1	Liver	1	0	1	0	10	1	242.408	2.38455	1	139.509	2.1446	1.73758	0.239944	0	0	0	entecavir	1	1	0	0	0	TACE; HAIC Targeted agents (Apatinib)	0	0	1	0	0	1	2	0	0	0	0	1	0	0	0	1	0	1	0	0	—	0
0094	53	1	1	Liver	1	0	0	0	14400	0	193.715	2.28716	1	155.574	2.19194	1.24516	0.0952262	0	0	0	tenofovir alafenamide fumarate	0	0	0	1	0	TACE;	1	0	0	0	0	1	1	0	0	0	0	0	0	0	0	0	0	1	0	1	—	0
0095	56	0	1	Liver	1	0	1	0	324	1	120.25	2.08009	1	94.8413	1.977	1.26791	0.103088	0	0	0	tenofovir alafenamide fumarate	0	0	0	1	0	TACE×2;	1	0	0	0	0	1	2	0	0	0	0	0	0	0	0	0	0	1	0	1	—	0
0096	56	0	1	Liver	1	1	1	0	100	1	115.864	2.06395	1	60.8551	1.7843	1.90394	0.279653	0	0	0	tenofovir	1	0	1	0	0	TACE×2; Targeted agents (Sorafenib-less used, Lenvatinib-most used);	0	1	0	0	0	1	5	0	0	0	0	0	0	0	1	1	0	1	0	0	—	0
0097	42	1	1	Liver	1	1	1	0	323	1	119.122	2.07599	1	91.3536	1.96073	1.30397	0.115268	0	0	0	entecavir	1	1	0	0	0	TACE; Targeted agents (Anlotinib);	1	0	0	0	0	1	5	0	0	0	1	0	0	0	0	1	0	1	0	0	—	0
0098	53	1	1	Liver	1	1	1	0	259	1	124.07	2.09367	1	90.1313	1.95488	1.37654	0.138789	0	0	0	entecavir	0	1	0	0	0	TACE; Targeted agents (Apatinib);	0	1	0	0	0	1	4	0	0	0	0	1	0	0	0	1	0	1	0	0	—	0
0099	35	1	1	Liver	1	0	0	0	388	1	172.558	2.23693	1	54.223	1.73418	3.18237	0.502751	1	0	0	tenofovir	0	0	1	0	0	Targeted agents (Lenvatinib); TACE;	1	0	0	0	0	1	6	1	0	1	0	0	0	0	0	1	0	1	0	0	—	0
0100	53	1	1	Liver	1	0	1	0	853000	0	183.514	2.26367	1	109.028	2.03754	1.68319	0.226132	0	0	0	entecavir	1	1	0	0	0	Targeted agents (Apatinib); TACE;	0	1	0	0	0	1	4	0	0	0	0	1	0	0	0	1	0	1	0	0	Rash, G1-2	1
0101	57	0	1	Liver	1	1	1	0	852	0	206.204	2.3143	1	145.115	2.16171	1.42098	0.152587	0	0	0	tenofovir alafenamide fumarate	1	0	0	1	0	TACE×2; Targeted agents (Sorafenib);	0	1	0	0	0	1	2	0	1	0	0	0	0	0	0	1	0	1	0	0	—	0
0102	50	1	1	Liver	1	1	1	0	100	1	178.323	2.25121	1	23.5385	1.37178	7.5758	0.879429	1	0	0	tenofovir	1	0	1	0	0	Targeted agents (Regorafenib); TACE; Chemotherapy (Oxaliplatin,5-fu,Calcium folinate )	0	1	0	0	0	1	9	1	0	0	0	0	1	0	0	1	1	1	0	0	—	0
0103	59	0	1	Liver	1	0	0	0	0	1	137.191	2.13732	1	71.2	1.85248	1.92684	0.284845	0	0	0	tenofovir alafenamide fumarate; tenofovir	1	0	0	0	1	Targeted agents (Anlotinib);	1	0	0	0	0	1	12	1	0	0	1	0	0	0	0	1	0	0	0	1	—	0
0104	55	1	1	Liver	1	0	1	0	0	1	116.965	2.06806	1	126.726	2.10287	1.08345	0.0348101	0	0	0	entecavir	1	1	0	0	0	Targeted agents (Lenvatinib); TACE;	1	0	0	0	0	1	3	0	0	1	0	0	0	0	0	1	0	1	0	0	—	0
0105	58	0	1	Esophagus	0	0	0	0	0	1	164.218	2.21542	1	190.043	2.27885	1.15726	0.0634309	0	0	0	tenofovir	1	0	1	0	0	Chemotherapy [Paclitaxel(Albumin Bound),5-Fu];	0	1	0	0	0	1	6	1	0	0	0	0	0	0	0	0	1	0	0	1	—	0
0106	59	0	1	Liver	1	0	1	0	0	1	196.243	2.29279	1	211.962	2.32626	1.0801	0.0334641	0	0	0	entecavir	1	1	0	0	0	TACE Targeted agents (Lenvatinib)	1	0	0	0	0	1	7	1	0	1	0	0	0	0	0	1	0	1	0	0	—	0
0107	71	0	0	Liver	1	0	1	0	100	1	1767	3.24724	0	1424	3.15351	1.24087	0.0937266	0	0	0	entecavir	1	1	0	0	0	Targeted agents (Lenvatinib);	1	0	0	0	0	1	3	0	0	1	0	0	0	0	0	1	0	0	0	1	—	0
0108	56	0	1	Liver	1	1	1	0	20	1	332.1	2.52127	1	82.5678	1.91681	4.02215	0.604458	1	0	0	tenofovir alafenamide fumarate	1	0	0	1	0	TACE, HAIC; Targeted agents (Regorafenib)	0	0	0	0	1	0	21	1	0	0	0	0	1	0	0	1	0	1	0	0	—	0
0109	43	1	1	Liver	1	1	1	0	20	1	387	2.58771	1	359	2.55509	1.07799	0.0326165	0	0	0	entecavir	1	1	0	0	0	PD-1 inhibitor monotherapy	1	0	0	0	0	1	2	0	0	0	0	0	0	0	0	0	0	0	0	1	—	0
0110	57	0	1	Liver	1	1	1	0	20	1	2164	3.33526	0	2046	3.31091	1.05767	0.0243516	0	0	0	entecavir	0	1	0	0	0	Targeted agents (Lenvatinib); TACE;	0	0	0	0	1	0	23	1	0	1	0	0	0	0	0	1	0	1	0	0	—	0
0111	47	1	1	Liver	1	1	1	0	0	1	470.8	2.67284	1	354	2.549	1.32994	0.123833	0	0	0	entecavir	1	1	0	0	0	Targeted agents (Anlotinib);	1	0	0	0	0	1	4	0	0	0	1	0	0	0	0	1	0	0	0	1	—	0
0112	34	1	1	Liver	1	1	1	0	39.1	1	295	2.46982	1	242.068	2.38394	1.21867	0.0858846	0	0	0	entecavir	1	1	0	0	0	Targeted agents (Lenvatinib,Regorafenib);	0	0	0	1	0	1	5	0	0	0	0	0	0	0	1	1	0	0	0	1	—	0
0113	68	0	1	Liver	1	1	1	0	100	1	2720	3.43457	0	344	2.53656	7.90698	0.89801	1	0	0	tenofovir	1	0	1	0	0	Targeted agents (Sorafenib);	1	0	0	0	0	1	3	0	1	0	0	0	0	0	0	1	0	0	0	1	—	0
0114	57	0	1	Liver	1	1	1	0	91.7	1	1345	3.12872	0	889	2.9489	1.51294	0.179821	0	0	0	tenofovir alafenamide fumarate	1	0	0	1	0	TACE×2; Targeted agents (Lenvatinib); Chemotherapy(Cytoxan);	1	0	0	0	0	1	4	0	0	1	0	0	0	0	0	1	1	1	0	0	—	0
0115	67	0	1	Liver	1	1	1	1	1320000	0	372	2.57054	1	227.331	2.35666	1.63638	0.213884	0	0	0	tenofovir alafenamide fumarate	1	0	0	1	0	Targeted agents (Anlotinib);	0	0	0	0	1	0	9	1	0	0	1	0	0	0	0	1	0	0	0	1	—	0
0116	51	1	1	Liver	1	1	0	0	35.4	1	1638	3.21431	0	1855	3.26834	1.13248	0.05403	0	0	0	tenofovir	1	0	1	0	0	Targeted agents (Apatinib);	0	1	0	0	0	1	2	0	0	0	0	1	0	0	0	1	0	0	0	1	Fever, G1-2	1
0117	41	1	1	Liver	1	0	1	0	4460000	0	1402	3.14675	0	1671	3.22298	1.19187	0.0762284	0	0	0	tenofovir alafenamide fumarate	1	0	0	1	0	Targeted agents (Anlotinib);	0	0	1	0	0	1	12	1	0	0	1	0	0	0	0	1	0	0	0	1	—	0
0118	40	1	1	Liver	1	0	1	0	196	1	230.528	2.36272	1	341	2.53275	1.48	0.170262	0	0	0	tenofovir	1	0	1	0	0	TACE,HAIC; Targeted agents (Lenvatinib); Radiotherapy	1	0	0	0	0	1	3	0	0	1	0	0	0	0	0	1	0	1	1	0	—	0
0119	44	1	1	Liver	1	1	1	0	20	1	242.214	2.3842	1	180.442	2.25634	1.34	0.127105	0	0	0	entecavir	1	1	0	0	0	Targeted agents (Anlotinib);	1	0	0	0	0	1	4	0	0	0	1	0	0	0	0	1	0	0	0	1	—	0
0120	71	0	1	Liver	1	1	1	0	0	1	200.791	2.30274	1	38.6	1.58659	5.2	0.716003	1	0	0	tenofovir	1	0	1	0	0	TACE, HAIC; Targeted agents (Sorafinib, Lenvatinib); Radiotherapy;	0	0	0	0	1	0	17	1	0	0	0	0	0	0	1	1	0	1	1	0	Hepatitis, G1-2	1
0121	63	0	0	Liver	1	0	1	1	4520	0	1010	3.00432	0	1016	3.00689	1.00594	0.00257233	0	0	0	entecavir	0	1	0	0	0	Targeted agents (Donafenib ; Lenvatinib; Regofenib); TACE, HAIC;	0	0	0	0	1	0	12	1	0	0	0	0	0	0	1	1	0	1	0	0	—	0
0122	70	0	1	Liver	1	1	1	0	100	1	214.223	2.33087	1	212.17	2.32668	1.01	0.00432137	0	0	0	entecavir	1	1	0	0	0	Targeted agents (Apatinib, Lenvatinib);	0	0	0	1	0	1	1	0	0	0	0	0	0	0	1	1	0	0	0	1	—	0
0123	59	0	1	Liver	1	0	1	0	0	1	205.455	2.31272	1	197.828	2.29629	1.04	0.0170333	0	0	0	entecavir	1	1	0	0	0	Targeted agents (Lenvatinib);	1	0	0	0	0	1	8	1	0	1	0	0	0	0	0	1	0	0	0	1	—	0
0124	49	1	1	Gastric	0	0	0	0	83000	0	224.713	2.35163	1	108.204	2.03424	2.08	0.318063	0	0	0	tenofovir	1	0	1	0	0	Chemotherapy	1	0	0	0	0	1	14	1	0	0	0	0	0	0	0	0	1	0	0	1	—	0
0125	69	0	1	Liver	1	0	1	0	100	1	212.885	2.32815	1	175.075	2.24322	1.22	0.0863598	0	0	0	entecavir	1	1	0	0	0	Targeted agents (Regorafenib);	0	1	0	0	0	1	6	1	0	0	0	0	1	0	0	1	0	0	0	1	—	0
0126	56	0	1	Lung	0	0	0	0	16500	0	119.48	2.07729	1	156.382	2.19419	1.31	0.117271	0	0	0	tenofovir	1	0	1	0	0	Chemotherapy (Pemetrexed, Carboplatino)	0	1	0	0	0	1	16	1	0	0	0	0	0	0	0	0	1	0	0	1	—	0
0127	64	0	1	Liver	1	0	1	0	251	1	175.245	2.24365	1	110.552	2.04357	1.59	0.201397	0	0	0	entecavir	1	1	0	0	0	TACE; Targeted agents (Sorafenib);	0	1	0	0	0	1	7	1	1	0	0	0	0	0	0	1	0	1	0	0	—	0
0128	50	1	1	Liver	1	0	1	0	130	1	250	2.39794	1	73.538	1.86651	3.3996	0.531428	1	0	0	tenofovir; tenofovir alafenamide fumarate	1	0	0	0	1	TACE×2 Targeted agents (Apatinib, Lenvatinib)	0	1	0	0	0	1	3	0	0	0	0	0	0	0	1	1	0	1	0	0	—	0
0129	45	1	1	Liver	1	1	1	0	503000	0	1056	3.02366	0	588	2.76938	1.8	0.255273	0	0	0	entecavir	1	1	0	0	0	TACE, HAIC; Targeted agents (Lenvatinib);	1	0	0	0	0	1	4	0	0	1	0	0	0	0	0	1	0	1	0	0	—	0
0130	44	1	0	Liver	1	1	1	0	21.8	1	1650	3.21748	0	2827	3.45133	1.71	0.232996	0	0	0	entecavir	1	1	0	0	0	PD-1 inhibitor monotherapy	0	0	0	1	0	1	15	1	0	0	0	0	0	0	0	0	0	0	0	1	—	0
0131	46	1	1	Liver	1	1	1	0	2470	0	343.6	2.53605	1	224.944	2.35207	1.53	0.184691	0	0	0	tenofovir alafenamide fumarate	0	0	0	1	0	Targeted agents (Apatinib, Sorafenib, Regofenib);	0	0	0	0	1	0	6	1	0	0	0	0	0	0	1	1	0	0	0	1	—	0
0132	77	0	1	Biliary duct	0	0	1	0	7590000	0	151.647	2.18083	1	112.213	2.05005	1.35141	0.130787	0	0	0	tenofovir	0	0	1	0	0	Targeted agents (Lenvatinib); Chemotherapy(Oxaliplatin,Gemcitabine);	0	1	0	0	0	1	1	0	0	1	0	0	0	0	0	1	1	0	0	0	Diarrhea, G1-2	1
0133	46	1	1	Liver	1	1	1	1	1020	0	100.724	2.00313	1	126.122	2.10079	1.25216	0.0976607	0	0	0	entecavir	0	1	0	0	0	Targeted agents (Lenvatinib);	1	0	0	0	0	1	1	0	0	1	0	0	0	0	0	1	0	0	0	1	—	0
0134	57	0	0	Biliary duct	0	1	1	0	100	1	234	2.36922	1	94.7917	1.97677	2.46857	0.392446	0	0	0	entecavir	1	1	0	0	0	Chemotherapy(Gemcitabine,Oxaliplatin); Targeted agents (Lenvatinib)	0	0	0	0	1	0	8	1	0	1	0	0	0	0	0	1	1	0	0	0	—	0
0135	39	1	1	Liver	1	0	1	0	1660	0	1232	3.09061	0	682	2.83378	1.80645	0.256826	0	0	0	tenofovir	1	0	1	0	0	TACE; Targeted agents (Donafenib);	1	0	0	0	0	1	1	0	0	0	0	0	0	1	0	1	0	1	0	0	—	0
0136	43	1	1	Liver	1	0	0	1	0	1	302	2.48001	1	505	2.70329	1.67219	0.223284	0	0	0	tenofovir	1	0	1	0	0	TACE; Targeted agents (Lenvatinib, Regofenib);	0	0	0	0	1	0	7	1	0	0	0	0	0	0	1	1	0	1	0	0	—	0
0137	68	0	1	Liver	1	1	1	0	100	1	221.705	2.34578	1	52.2623	1.71819	4.24216	0.627587	1	0	0	entecavir	1	1	0	0	0	TACE;	1	0	0	0	0	1	13	1	0	0	0	0	0	0	0	0	0	1	0	1	—	0
0138	47	1	1	Liver	1	0	1	0	20	1	1026	3.01115	0	656	2.8169	1.56402	0.194244	0	0	0	tenofovir alafenamide fumarate	1	0	0	1	0	PD-1 inhibitor monotherapy	0	1	0	0	0	1	7	1	0	0	0	0	0	0	0	0	0	0	0	1	Rash, G1-2	1
0139	56	0	1	Liver	1	1	1	0	125000	0	250	2.39794	1	0.0663	-1.17849	3770.74	3.57643	1	0	0	tenofovir	0	0	1	0	0	Targeted agents (Lenvatinib); TACE+HAIC;	0	0	0	0	1	0	5	0	0	1	0	0	0	0	0	1	0	1	0	0	—	0
0140	64	0	1	Lung	0	0	0	0	5240	0	153.799	2.18695	1	45.9178	1.66198	3.34944	0.524973	1	0	0	entecavir	0	1	0	0	0	Chemotherapy	1	0	0	0	0	1	9	1	0	0	0	0	0	0	0	0	1	0	0	1	Hepatitis, G1-2	1
0141	51	1	1	Liver	1	1	1	0	10	1	215	2.33244	1	197	2.29447	1.09137	0.0379722	0	0	0	entecavir	1	1	0	0	0	TACE; Targeted agents (Lenvatinib);	1	0	0	0	0	1	1	0	0	1	0	0	0	0	0	1	0	1	0	0	—	0
0142	54	1	1	Liver	1	0	1	0	100	1	174.538	2.24189	1	170.82	2.23254	1.02177	0.00935254	0	0	0	entecavir	1	1	0	0	0	TACE;	1	0	0	0	0	1	1	0	0	0	0	0	0	0	0	0	0	1	0	1	—	0
0143	41	1	1	Liver	1	1	1	0	153	1	204.279	2.31022	1	119.115	2.07597	1.71497	0.234256	0	0	0	tenofovir alafenamide fumarate	1	0	0	1	0	Targeted agents (Lenvatinib);	1	0	0	0	0	1	2	0	0	1	0	0	0	0	0	1	0	0	0	1	—	0
0144	53	1	1	Liver	1	1	1	0	100	1	225.055	2.35229	1	39.4587	1.59614	5.70356	0.756146	1	0	0	entecavir	1	1	0	0	0	Targeted agents (Anlotinib, Lenvatinib);	1	0	0	0	0	1	3	0	0	0	0	0	0	0	1	1	0	0	0	1	Hepatitis, G3	1
0145	58	0	1	Liver	1	0	1	0	10000	0	1971	3.29469	0	1740	3.24055	1.13276	0.0541374	0	0	0	entecavir	0	1	0	0	0	Targeted agents (Donafenib)	1	0	0	0	0	1	2	0	0	0	0	0	0	1	0	1	0	0	0	1	—	0
0146	66	0	1	Liver	1	1	1	0	218	1	977	2.98989	0	1338	3.12646	1.3695	0.136562	0	0	0	tenofovir	1	0	1	0	0	Targeted agents (Lenvatinib);	1	0	0	0	0	1	4	0	0	1	0	0	0	0	0	1	0	0	0	1	—	0
0147	54	1	1	Liver	1	1	0	0	81000	0	3861	3.5867	0	3334	3.52297	1.15807	0.0637342	0	0	0	tenofovir; tenofovir alafenamide fumarate	0	0	0	0	1	Targeted agents (Donafenib)	1	0	0	0	0	1	11	1	0	0	0	0	0	1	0	1	0	0	0	1	Rash, G1-2	1
0148	29	1	1	Liver	1	0	1	0	29	1	141.701	2.15137	1	248.318	2.39501	1.75241	0.243637	0	0	0	tenofovir	1	0	1	0	0	Targeted agents (Lenvatinib,Regorafenib); TACE;	1	0	0	0	0	1	8	1	0	0	0	0	0	0	1	1	0	1	0	0	—	0
0149	54	1	1	Liver	1	0	0	0	746	0	1093	3.03862	0	696	2.84261	1.5704	0.196011	0	0	0	enticavir; tenofovir alafenamide fumarate	1	0	0	0	1	TACE, HAIC; Targeted agents (Donafinib);	1	0	0	0	0	1	2	0	0	0	0	0	0	1	0	1	0	1	0	0	—	0
0150	60	0	1	Liver	1	0	1	1	470000	0	1237	3.09237	0	1547	3.18949	1.25061	0.0971206	0	0	0	entecavir	1	1	0	0	0	TACE, HAIC; Targeted agents (Donafinib);	1	0	0	0	0	1	6	1	0	0	0	0	0	1	0	1	0	1	0	0	Hypophysitis, G3-4; Hyperthyroidism, G1-2	1
0151	54	1	1	Liver	1	0	1	0	13	1	1016	3.00689	0	1644	3.2159	1.61811	0.209008	0	0	0	tenofovir	1	0	1	0	0	TACE; Targeted agents (Donafinib);	1	0	0	0	0	1	1	0	0	0	0	0	0	1	0	1	0	1	0	0	—	0
0152	65	0	1	Gastric	0	0	0	0	12300	0	117.781	2.07108	1	111.257	2.04633	1.05864	0.0247482	0	0	0	entecavir	0	1	0	0	0	Chemotherapy	1	0	0	0	0	1	6	1	0	0	0	0	0	0	0	0	1	0	0	1	—	0
0153	30	1	1	Liver	1	0	1	0	0	1	1890	3.27646	0	1828	3.26198	1.03392	0.0144856	0	0	0	tenofovir; tenofovir alafenamide fumarate	1	0	0	0	1	PD-1 inhibitor monotherapy	1	0	0	0	0	1	9	1	0	0	0	0	0	0	0	0	0	0	0	1	—	0
0154	25	1	1	Liver	1	0	1	0	108	1	215.074	2.33259	1	42.662	1.63004	5.04134	0.702546	1	0	0	entecavir	1	1	0	0	0	TACE; Targeted agents (Sorafenib; Lenvatinib); Radiotherapy;	1	0	0	0	0	1	4	0	0	0	0	0	0	0	1	1	0	1	1	0	—	0
0155	68	0	1	Liver	1	0	1	0	20	1	164.952	2.21736	1	44.7207	1.65051	3.6885	0.566849	1	0	0	entecavir	1	1	0	0	0	Targeted agents (Lenvatinib)	1	0	0	0	0	1	3	0	0	1	0	0	0	0	0	1	0	0	0	1	—	0
0156	48	1	1	Liver	1	0	1	0	538	0	107.76	2.03246	1	68.4386	1.8353	1.57455	0.197156	0	0	0	tenofovir	1	0	1	0	0	TACE; Targeted agents (Lenvatinib);	1	0	0	0	0	1	8	1	0	1	0	0	0	0	0	1	0	1	0	0	—	0
0157	30	1	1	Liver	1	0	1	0	223	1	188.811	2.27603	1	225.028	2.35224	1.19182	0.0762107	0	0	0	tenofovir	1	0	1	0	0	TACE;	1	0	0	0	0	1	1	0	0	1	0	0	0	0	0	1	0	1	0	0	—	0
0158	53	1	1	Liver	1	0	1	0	100	1	153.085	2.18493	1	97.3038	1.98813	1.57326	0.196802	0	0	0	tenofovir alafenamide fumarate	1	0	0	1	0	Targeted agents (Lenvatinib); TACE;	0	1	0	0	0	1	1	0	0	1	0	0	0	0	0	1	0	1	0	0	—	0
0159	57	0	1	Liver	1	0	1	0	630	0	175.561	2.24443	1	172.805	2.23756	1.01595	0.00687249	0	0	0	tenofovir	1	0	1	0	0	PD-1 inhibitor monotherapy	0	0	1	0	0	1	1	0	0	0	0	0	0	0	0	0	0	0	0	1	Rash, G4	1
0160	49	1	1	Liver	1	1	1	0	414000	0	201	2.3032	1	1.08	0.0334238	186.111	2.26977	1	0	0	tenofovir; tenofovir alafenamide fumarate	0	0	0	0	1	Targeted agents (Donafenib) TACE	1	0	0	0	0	1	2	0	0	0	0	0	0	1	0	1	0	1	0	0	Fever, G1-2; Rash, G1-2; Hepatitis (ALF), G4	1
0161	64	0	0	Liver	1	0	1	0	154	1	462	2.66464	1	444	2.64738	1.04054	0.017259	0	0	0	entecavir	0	1	0	0	0	Targeted agents (Donafenib, Regofenib); TACE, HAIC	0	0	0	0	1	0	4	0	0	0	0	0	0	0	1	1	0	1	0	0	Thrombocytopenia, G3	1
0162	59	0	1	Liver	1	0	1	0	740	0	4976	3.69688	0	114.222	2.05775	43.5642	1.63913	1	0	0	tenofovir	1	0	1	0	0	Targeted agents (Regofenib); TACE, HAIC;	0	0	0	0	1	0	15	1	0	0	0	0	1	0	0	1	0	1	0	0	Rash, G1-2; Diarrhea, G1-2	1
0163	59	0	1	Liver	1	0	1	0	19	1	254	2.40483	1	240	2.38021	1.05833	0.0246225	0	0	0	entecavir	1	1	0	0	0	TACE, HAIC; Targeted agents (Lenvatinib; Regofenib);	1	0	0	0	0	1	3	0	0	0	0	0	0	0	1	1	0	1	0	0	—	0
0164	47	1	1	Liver	1	1	1	0	112	1	189.827	2.27836	1	180.976	2.25762	1.04891	0.0207375	0	0	0	tenofovir	1	0	1	0	0	Targeted agent (Regofenib);	1	0	0	0	0	1	1	0	0	0	0	0	1	0	0	1	0	0	0	1	—	0
0165	48	1	1	Liver	1	0	0	0	564	0	1938	3.28735	0	1118	3.04844	1.73345	0.238912	0	0	0	tenofovir	0	0	1	0	0	HAIC, TACE+HAIC; Targeted agent (Donafenib)	1	0	0	0	0	1	5	0	0	0	0	0	0	1	0	1	0	1	0	0	Rash, G1-2	1
0166	66	0	1	Liver	1	0	1	0	140	1	1738	3.24005	0	865	2.93702	2.00925	0.303034	0	0	0	tenofovir alafenamide fumarate; entecavir	0	0	0	0	1	TACE; Targeted agents (Donafenib);	1	0	0	0	0	1	3	0	0	0	0	0	0	1	0	1	0	1	0	0	—	0
0167	39	1	1	Liver	1	0	0	0	75100	0	155.948	2.19298	1	91.2	1.95999	1.70996	0.232986	0	0	0	tenofovir alafenamide fumarate	0	0	0	1	0	Targeted agents (Lenvatinib);	1	0	0	0	0	1	4	0	0	1	0	0	0	0	0	1	0	0	0	1	—	0
0168	71	0	1	Liver	1	0	1	0	100	1	184.698	2.26646	1	160	2.20412	1.15436	0.0623427	0	0	0	entecavir	1	1	0	0	0	Targeted agents (Donafenib);	1	0	0	0	0	1	1	0	0	0	0	0	0	1	0	1	0	0	0	1	—	0
0169	35	1	1	Liver	1	1	0	1	80	1	1205	3.08099	0	1066	3.02776	1.13039	0.0532298	0	0	0	tenofovir alafenamide fumarate	1	0	0	1	0	TACE Targeted agents (Donafenib)	1	0	0	0	0	1	1	0	0	0	0	0	0	1	0	1	0	1	0	0	Hepatitis, G3	1
0170	55	1	1	liver	1	1	1	0	0	1	1310	3.11727	0	892	2.95036	1.46861	0.166906	0	0	0	tenofovir alafenamide fumarate	1	0	0	1	0	TACE; Targeted agents (Lenvatinib); Radiotherapy;	0	0	0	0	1	0	4	0	0	1	0	0	0	0	0	1	0	1	1	0	Hepatitis, G3 (ACLF)	1
0171	34	1	1	Liver	1	0	1	0	100	1	223.731	2.34973	1	117.056	2.06839	1.91131	0.281331	0	0	0	entecavir	1	1	0	0	0	Targeted agents (Donafenib); TACE;	1	0	0	0	0	1	3	0	0	0	0	0	0	1	0	1	0	1	0	0	—	0
0172	51	1	1	Liver	1	1	1	0	234	1	336	2.52634	1	196	2.29226	1.71429	0.234083	0	0	0	entecavir; tenofovir	1	0	0	0	1	TACE; Targeted agents (Donafenib; Lenvatinib)	0	0	0	0	1	0	8	1	0	0	0	0	0	0	1	1	0	1	0	0	Rash, G1-2	1
0173	59	0	0	Liver	1	0	0	1	6360	0	2079	3.31785	0	1613	3.20763	1.2889	0.11022	0	0	0	tenofovir; tenofovir alafenamide fumarate	1	0	0	0	1	TACE, HAIC; Targeted agents (Donafenib, lenvatinib, Apatinib);	0	0	0	0	1	0	7	1	0	0	0	0	0	0	1	1	0	1	0	0	—	0
0174	58	0	1	Liver	1	0	1	0	12.9	1	190.683	2.28031	1	62.604	1.7966	3.04585	0.483709	0	0	0	entecavir	1	1	0	0	0	TACE; Radiotherapy	1	0	0	0	0	1	1	0	0	0	0	0	0	0	0	0	0	1	1	0	—	0
0175	55	1	1	Liver	1	0	1	0	0	1	171.472	2.23419	1	100.23	2.001	1.71078	0.233194	0	0	0	entecavir	1	1	0	0	0	TACE; Targeted agents (Lenvatinib);	1	0	0	0	0	1	4	0	0	1	0	0	0	0	0	1	0	1	0	0	—	0
0176	73	0	1	Liver	1	0	1	0	100	1	175.239	2.24363	1	143.393	2.15653	1.22209	0.0871034	0	0	0	tenofovir alafenamide fumarate	1	0	0	1	0	Targeted agents (Lenvatinib); TACE;	1	0	0	0	0	1	1	0	0	1	0	0	0	0	0	1	0	1	0	0	—	0
0177	61	0	1	Liver	1	1	1	0	52600	0	206.774	2.31549	1	174.476	2.24173	1.18511	0.0737604	0	0	0	entecavir	0	1	0	0	0	TACE,HAIC; Targeted agents (Lenvatinib);	1	0	0	0	0	1	1	0	0	1	0	0	0	0	0	1	0	1	0	0	—	0
0178	62	0	1	Liver	1	1	1	0	89500	0	250	2.39794	1	8.4937	0.929097	29.4336	1.46884	1	0	0	entecavir	0	1	0	0	0	TACE; Targeted agents (Lenvatinib);	1	0	0	0	0	1	3	0	0	1	0	0	0	0	0	1	0	1	0	0	—	0
0179	52	1	0	Follicular Lymphoma	0	0	0	0	0	1	230.455	2.36259	1	95.9525	1.98206	2.40176	0.380529	0	0	0	tenofovir	1	0	1	0	0	Chemotherapy	0	0	1	0	0	1	10	1	0	0	0	0	0	0	0	0	1	0	0	1	—	0
0180	52	1	1	Liver	1	1	0	0	7060	0	706	2.8488	0	86.0901	1.93495	8.20071	0.913851	1	0	0	tenofovir alafenamide fumarate	1	0	0	1	0	Targeted agents (Lenvatinib, Regofenib); TACE, HAIC;	1	0	0	0	0	1	11	1	0	0	0	0	0	0	1	1	0	1	0	0	—	0
[truncated: 2 more columns]

## Sheet: HBV reactivation
Patient number	Age1	Age2 >55, 0; ≤55, 1	Sex female, 0; male, 1	Cancer Type1	Cancer Type2 Other, 0; HCC, 1	ECOG ≥1, 0; <1, 1	Liver Cirrhosis No, 0; Yes, 1	HBeAg Status N, 0; P, 1	Baseline HBVDNA1	Baseline HBVDNA2 >500, 0; ≤500, 1	HBVDNA after PD-1	HBV reaction No, 0; Yes, 1	Baseline HBsAg1	Baseline HBsAg2 >500, 0; ≤500, 1	Antiviral agents during treatment	Prior Antiviral No, 0; Yes, 1	ETV (No=0, Yes=1)	TDF (No=0, Yes=1)	TAF (No=0, Yes=1)	NAs switched (No=0, Yes=1)	Combined therapies	sintilimab (No=0, Yes=1)	camrelizumab (No=0, Yes=1)	tislelizumab (No=0, Yes=1)	toripalimab (No=0, Yes=1)	PD-1 inhibitor switched (No=0, Yes=1)	PD1 Regimen switched, 0; mono, 1	PD1 Cycle1	PD1 Cycle2 ≤5, 0; >5, 1	Sorafenib (No=0, Yes=1)	Lenvatinib (No=0, Yes=1)	Anlotinib (No=0, Yes=1)	Apatinib (No=0, Yes=1)	Regorafenib (No=0, Yes=1)	Donafenib (No=0, Yes=1)	Targeted agent switched	Targeted (No=0, Yes=1)	Chemo (No=0, Yes=1)	TACE or HAIC (No=0, Yes=1)	Radiotherapy (0=No, 1=Yes)	Line of Therapy (<2, 1; ≥2, 0)	irAEs	irAEs occurrence (No=0, Yes=1)	PD-1 inhibitor regular used/discontinued/delayed after the occurrence of irAEs	Steroid (No=0, Yes=1)
0001	62	0	1	Liver	1	0	1	0	0	1	0	0	72.75	1	enticavir; tenofovir alafenamide fumarate;	1	0	0	0	1	TACE; Targeted agents (Regofenib, Lenvatinib);	1	0	0	0	0	1	19	1	0	0	0	0	0	0	1	1	0	1	0	0	Hypothyroidism, G1-2	1	regular used	0
0002	70	0	0	Gastric	0	0	0	0	100	1	100	0	54.0689	1	entecavir	1	1	0	0	0	Chemotherapy(Oxaliplitin,Tegafur Gimeracil and Oteracil Potassium Capsules,Calcium Folinate, 5-Fu);	0	1	0	0	0	1	4	0	0	0	0	0	0	0	0	0	1	0	0	1	Fever, G1-2	1	regular used	1
0003	72	0	1	Liver	1	0	0	0	20	1	30	0	0.0589	1	tenofovir alafenamide fumarate	1	0	0	0	1	Targeted agents (Donafenib);	0	0	0	0	1	0	11	1	0	0	0	0	0	1	0	1	0	0	0	1	Rash, G3-4	1	delayed	0
0004	62	0	1	Liver	1	0	1	0	27.3	1	22.5	0	5.41	1	entecavir	1	1	0	0	0	Targeted agents (Lenvatinib); Radiotherapy;	0	0	1	0	0	1	11	1	0	1	0	0	0	0	0	1	0	0	1	0	Hepatitis, G3	1	delayed	1
0005	47	1	1	Liver	1	1	0	0	0	1	0	0	76.7	1	tenofovir alafenamide fumarate	1	0	0	1	0	Targeted agents (Sorafenib, Regorafenib); TACE;	1	0	0	0	0	1	4	0	0	0	0	0	0	0	1	1	0	1	0	0	—	0	—	0
0006	55	1	1	Liver	1	0	1	1	703	0	20	0	98.9689	1	entecavir	1	1	0	0	0	Targeted agents (Sorafenib, Regorafenib);	0	0	1	0	0	1	6	1	0	0	0	0	0	0	1	1	0	0	0	1	—	0	—	0
0007	58	0	1	Liver	1	0	1	0	100	1	10	0	2.8346	1	entecavir	1	1	0	0	0	TACE; Targeted agents (Apatinib);	0	0	1	0	0	1	1	0	0	0	0	1	0	0	0	1	0	1	0	0	—	0	—	0
0008	45	1	1	Liver	1	0	1	0	214	1	29	0	73.1	1	tenofovir alafenamide fumarate	1	0	0	1	0	TACE; HAIC; Targeted agents (Sorafenib,Regorafenib); Radiotherapy	0	0	1	0	0	1	3	0	0	0	0	0	0	0	1	1	0	1	1	0	—	0	—	0
0009	51	1	1	Liver	1	0	1	0	0	1	0	0	0.9154	1	tenofovir alafenamide fumarate	1	0	0	1	0	TACE; Targeted agents (Lenvatinib);	1	0	0	0	0	1	7	1	0	1	0	0	0	0	0	1	0	1	0	0	Pancreatitis, G2; IMH, G2	1	delayed	1
0010	61	0	1	Liver	1	0	1	0	0	1	0	0	0.1879	1	entecavir	1	1	0	0	0	Targeted agents (Lenvatinib);	0	0	0	0	1	0	8	1	0	1	0	0	0	0	0	1	0	0	0	1	—	0	—	0
0011	55	1	1	Liver	1	0	1	0	458	1	0	0	51.646	1	entecavir	1	1	0	0	0	Targeted agents (Sorafenib); TACE×3; HAIC(FOLFOX4);	0	1	0	0	0	1	5	0	1	0	0	0	0	0	0	1	0	1	0	0	—	0	—	0
0012	54	1	0	Liver	1	0	1	0	20	1	0	0	56.6289	1	tenofovir alafenamide fumarate	1	0	0	1	0	Targeted agents (Lenvatinib);	1	0	0	0	0	1	15	1	0	1	0	0	0	0	0	1	0	0	0	1	—	0	—	0
0013	64	0	1	Liver	1	1	1	0	0	1	0	0	4.7726	1	entecavir	1	1	0	0	0	TACE×2; Targeted agents (Lenvatinib);	0	1	0	0	0	1	3	0	0	1	0	0	0	0	0	1	0	1	0	0	—	0	—	0
0014	57	0	1	Lung	0	0	0	0	525	0	0	0	59.8935	1	entecavir	0	1	0	0	0	Chemotherapy (Pemetrexed,Carboplatin);	1	0	0	0	0	1	21	1	0	0	0	0	0	0	0	0	1	0	0	1	—	0	—	0
0015	63	0	1	Liver	1	1	1	1	519	0	111	0	4.888	1	entecavir	1	1	0	0	0	TACE; Targeted agents (Apatinib);	0	1	0	0	0	1	4	0	0	0	0	1	0	0	0	1	0	1	0	0	—	0	—	0
0016	60	0	1	Liver	1	1	1	1	1790	0	0	1	95.2	1	tenofovir; tenofovir alafenamide fumarate;	1	0	0	0	1	Targeted agents (Apatinib); Oncolytic virotherapy;	0	1	0	0	0	1	3	0	0	0	0	1	0	0	0	1	0	0	0	1	Thombocytopenia, G3; Fever, G2; Hypertension, G1-2	1	discontinued	1
0017	48	1	1	Gastric	0	1	0	0	100	1	100	0	0.25	1	entecavir	1	1	0	0	0	Chemotherapy[Oxaliplatin,5-Fu,Paclitaxel(albumin bound)];	1	0	0	0	0	1	5	0	0	0	0	0	0	0	0	0	1	0	0	1	—	0	—	0
0018	45	1	1	Liver	1	0	1	1	1330000	0	10	0	92.0735	1	tenofovir alafenamide fumarate	0	0	0	1	0	TACE; Targeted agents (Lenvatinib);	0	0	0	0	1	0	5	0	0	1	0	0	0	0	0	1	0	1	0	0	—	0	—	0
0019	57	0	1	Liver	1	0	1	0	20	1	0	0	57.2	1	tenofovir	1	0	1	0	0	Targeted agents (Apatinib); Oncolytic virotherapy;	0	1	0	0	0	1	16	1	0	0	0	1	0	0	0	1	0	0	0	1	—	0	—	0
0020	44	1	1	Liver	1	0	1	0	497000	0	10	0	93.8133	1	tenofovir alafenamide fumarate	1	0	0	1	0	TACE, HAIC	0	0	0	1	0	1	4	0	0	0	0	0	0	0	0	0	0	1	0	1	—	0	—	0
0021	44	1	1	Liver	1	1	1	0	15100	0	3720	0	1.1608	1	entecavir	0	1	0	0	0	TACE×3; Targeted agents (Apatinib);	0	1	0	0	0	1	4	0	0	0	0	1	0	0	0	1	0	1	0	0	—	0	—	0
0022	52	1	1	Liver	1	1	0	0	537	0	100	0	5.6726	1	tenofovir	0	0	1	0	0	TACE; Targeted agents (Apatinib);	0	1	0	0	0	1	2	0	0	0	0	1	0	0	0	1	0	1	0	0	—	0	—	0
0023	68	0	1	liver	1	0	0	0	10	1	11	0	0.7787	1	entecavir	1	1	0	0	0	Targeted agents (Lenvatinib); TACE,HAIC;	1	0	0	0	0	1	1	0	0	1	0	0	0	0	0	1	0	1	0	0	—	0	—	0
0024	74	0	1	Liver	1	1	1	0	20	1	20	0	4.7615	1	tenofovir	1	0	1	0	0	Targeted agents (Lenvatinib); Radiotherapy;	0	1	0	0	0	1	1	0	0	1	0	0	0	0	0	1	0	0	1	0	—	0	—	0
0025	61	0	1	Liver	1	0	1	0	0	1	0	1	34.6002	1	tenofovir	1	0	1	0	0	TACE×2; Targeted agents(Apatinib-less used, Lenvatinib-most used);	1	0	0	0	0	1	12	1	0	0	0	0	0	0	1	1	0	1	1	0	Rash, G1-2	1	regular used	0
0026	68	0	1	Liver	1	1	1	1	100	1	100	0	1.0028	1	entecavir	1	1	0	0	0	Targeted agents(Apatinib, Regorafenib);	0	1	0	0	0	1	16	1	0	0	0	0	0	0	1	1	0	0	0	1	—	0	—	0
0027	39	1	1	Thymus	0	0	0	0	0	1	10	0	15.739	1	entecavir	1	1	0	0	0	Chemotherapy (Cyclophosphamide,Epirubicin,Cisplatin);	1	0	0	0	0	1	3	0	0	0	0	0	0	0	0	0	1	0	0	1	Myocarditis, G1	1	delayed	1
0028	47	1	1	Liver	1	1	0	0	100	1	0	0	10.9199	1	entecavir	1	1	0	0	0	Targeted agents (Regorafenib, Apatinib); TACE;	0	0	0	0	1	0	20	1	0	0	0	0	0	0	1	1	0	1	0	0	hyperthyroidism, G1-2; Arthritis, G1-2	1	regular used	1
0029	68	0	1	Liver	1	0	1	0	0	1	0	0	3.0771	1	entecavir	1	1	0	0	0	TACE; Targeted agents (Regorafenib);	0	0	1	0	0	1	12	1	0	0	0	0	1	0	0	1	0	1	0	0	—	0	—	0
0030	62	0	0	Liver	1	1	1	0	100	1	222000	1	5.7796	1	tenofovir	1	0	1	0	0	Targeted agents (Anlotinib);	1	0	0	0	0	1	4	0	0	0	1	0	0	0	0	1	0	0	0	1	—	0	—	0
0031	26	1	0	Liver	1	1	0	0	20	1	100	0	37.7481	1	entecavir	1	1	0	0	0	Targeted agents (Lenvatinib; Regofenib);	0	1	0	0	0	1	4	0	0	0	0	0	0	0	1	1	0	0	0	1	—	0	—	0
0032	66	0	1	Liver	1	1	0	0	100	1	100	0	0.8122	1	tenofovir	1	0	1	0	0	Targeted agents (Lenvatinib)	0	1	0	0	0	1	2	0	0	1	0	0	0	0	0	1	0	0	0	1	Myocarditis, G3-4	1	discontinued	0
0033	43	1	0	Liver	1	0	1	0	100	1	20	1	0.0887	1	entecavir	1	1	0	0	0	TACE Targeted agents (Lenvatinib)	1	0	0	0	0	1	5	0	0	1	0	0	0	0	0	1	0	1	0	0	—	0	—	0
0034	64	0	1	Liver	1	0	1	0	100	1	34.8	0	12.143	1	entecavir	1	1	0	0	0	Targeted agents (Sorafenib, Regorafenib) HAIC;	1	0	0	0	0	1	3	0	0	0	0	0	0	0	1	1	0	1	0	0	—	0	—	0
0035	73	0	1	Liver	1	1	1	0	100	1	12700	1	53.4689	1	tenofovir	1	0	1	0	0	TACE Targeted agents (Apatinib)	0	1	0	0	0	1	9	1	0	0	0	1	0	0	0	1	0	1	0	0	Hypophysitis, G3	1	discontinued	1
0036	52	1	1	Liver	1	0	1	0	1280	0	69.3	0	19.154	1	entecavir	1	1	0	0	0	TACE×3; Targeted agents (Lenvatinib);	1	0	0	0	0	1	5	0	0	1	0	0	0	0	0	1	0	1	0	0	—	0	—	0
0037	73	0	1	Liver	1	1	1	0	0	1	0	0	89.5771	1	entecavir	1	1	0	0	0	Targeted agents (Lenvatinib)	1	0	0	0	0	1	10	1	0	1	0	0	0	0	0	1	0	0	0	1	—	0	—	0
0038	53	1	1	Liver	1	0	1	1	192000	0	178	0	5.4556	1	entecavir	0	1	0	0	0	TACE Targeted agents (Anlotinib) Radiotherapy	0	1	0	0	0	1	7	1	0	0	1	0	0	0	0	1	0	1	1	0	—	0	—	0
0039	66	0	1	Esophagus	0	0	0	0	436	1	218	0	7.0499	1	tenofovir	0	0	1	0	0	Chemotherapy [Paclitaxel(albumin bound),Cisplatin(PDD or DDP)]	0	1	0	0	0	1	2	0	0	0	0	0	0	0	0	0	1	0	0	1	—	0	—	0
0040	51	1	1	Liver	1	1	1	0	343	1	227	0	4.8739	1	tenofovir alafenamide fumarate	0	0	0	1	0	Targeted agents (Apatinib)	0	1	0	0	0	1	1	0	0	0	0	1	0	0	0	1	0	0	0	1	—	0	—	0
0041	67	0	1	Liver	1	0	1	0	100	1	0	0	2.1966	1	entecavir	1	1	0	0	0	TACE,HAIC×3 Targeted agents (Apatinib)	0	1	0	0	0	1	3	0	0	0	0	1	0	0	0	1	0	1	0	0	—	0	—	0
0042	47	1	1	Liver	1	1	1	0	20	1	10	0	66.1354	1	entecavir	1	1	0	0	0	HAIC (mFOLFOX6) Targeted agents (Lenvatinib)	1	0	0	0	0	1	4	0	0	1	0	0	0	0	0	1	0	1	0	0	—	0	—	0
0043	57	0	1	Liver	1	1	1	0	0	1	84	0	10.2037	1	tenofovir alafenamide fumarate	1	0	0	1	0	TACE Targeted agents (Regorafenib)	0	1	0	0	0	1	1	0	0	0	0	0	1	0	0	1	0	1	0	0	—	0	—	0
0044	50	1	1	Liver	1	1	1	0	100	1	0	0	1.1621	1	tenofovir alafenamide fumarate	1	0	0	1	0	TACE, HAIC	0	1	0	0	0	1	1	0	0	0	0	0	0	0	0	0	0	1	0	1	—	0	—	0
0045	68	0	1	Liver	1	0	1	0	25400	0	22	0	3.9596	1	entecavir	0	1	0	0	0	HAIC×3; TACE Targeted agents (Apatinib)	0	1	0	0	0	1	3	0	0	0	0	1	0	0	0	1	0	1	0	0	—	0	—	0
0046	50	1	1	Liver	1	1	1	1	52700	0	141	0	14.4395	1	entecavir	0	1	0	0	0	TACE; Targeted agents (Sorafenib);	1	0	0	0	0	1	3	0	1	0	0	0	0	0	0	1	0	1	0	0	—	0	—	0
0047	61	0	1	Liver	1	1	1	0	0	1	0	0	54.7731	1	entecavir	1	1	0	0	0	Targeted agents (Lenvatinib); TACE;	1	0	0	0	0	1	15	1	0	1	0	0	0	0	0	1	0	1	0	0	—	0	—	0
0048	61	0	1	Liver	1	1	0	0	0	1	0	0	64.1604	1	tenofovir alafenamide fumarate	1	0	0	1	0	Targeted agents (Lenvatinib);	0	0	1	0	0	1	6	1	0	1	0	0	0	0	0	1	0	0	0	1	—	0	—	0
0049	48	1	1	Liver	1	1	1	0	0	1	0	0	29.7004	1	tenofovir alafenamide fumarate	1	0	0	1	0	TACE Targeted agents (Regorafenib) Radiatherapy；	0	1	0	0	0	1	3	0	0	0	0	0	1	0	0	1	0	1	1	0	—	0	—	0
0050	63	0	1	Liver	1	1	1	0	43.3	1	100	0	4.7672	1	entecavir	1	1	0	0	0	TACE; Targeted agents (Regorafenib);	0	0	1	0	0	1	5	0	0	0	0	0	1	0	0	1	0	1	0	0	—	0	—	0
0051	55	1	1	Liver	1	1	1	0	20	1	100	0	98.5967	1	entecavir	1	1	0	0	0	Targeted agents (Anlotinib);	1	0	0	0	0	1	8	1	0	0	1	0	0	0	0	1	0	0	0	1	—	0	—	0
0052	70	0	1	Liver	1	1	1	0	100	1	0	0	1.14	1	tenofovir alafenamide fumarate	1	0	0	1	0	Targeted agents (Donafenib)	1	0	0	0	0	1	13	1	0	0	0	0	0	1	0	1	0	0	0	1	—	0	—	0
0053	62	0	1	Gastric	0	1	1	0	100	1	100	0	0.352	1	tenofovir	1	0	1	0	0	Chemotherapy (Paclitaxel albúmina, Oxaliplatin, Calcium folinate, 5-Fu );	1	0	0	0	0	1	4	0	0	0	0	0	0	0	0	0	1	0	0	1	—	0	—	0
0054	48	1	1	Liver	1	0	1	1	2280000	0	182	0	63.2857	1	entecavir	0	1	0	0	0	TACE, HAIC; Targeted agents (Anlotinib, Lenvatinib);	1	0	0	0	0	1	8	1	0	0	0	0	0	0	1	1	0	1	0	0	—	0	—	0
0055	18	1	1	Liver	1	1	1	0	13	1	0	0	99.5204	1	tenofovir	1	0	1	0	0	TACE×1,HAIC×several times ; Targeted agents (Apatinib, Lenvatinib)	0	1	0	0	0	1	12	1	0	0	0	0	0	0	1	1	0	1	0	0	Rash, G1-2	1	regular used	1
0056	56	0	1	Urothelia cancer	0	1	0	0	100	1	100	0	12.3709	1	tenofovir	1	0	1	0	0	Chemotherapy	0	0	0	0	1	0	5	0	0	0	0	0	0	0	0	0	1	0	0	1	—	0	—	0
0057	51	1	1	Liver	1	1	1	0	100	1	100	0	52.4452	1	entecavir	1	1	0	0	0	Targeted agents (Apatinib)	0	1	0	0	0	1	11	1	0	0	0	1	0	0	0	1	0	0	0	1	—	0	—	0
0058	47	1	1	Liver	1	0	1	0	337000	0	0	0	8.9278	1	tenofovir	1	0	1	0	0	Targeted agents (Sorafenib, Regorafenib ); TACE×2;	1	0	0	0	0	1	14	1	1	0	0	0	0	0	0	1	0	1	0	0	—	0	—	0
0059	70	0	1	Liver	1	0	1	0	55	1	0	0	53.4945	1	entecavir	1	1	0	0	0	Targeted agents (Donafenib)	1	0	0	0	0	1	10	1	0	0	0	0	0	1	0	1	0	0	0	1	—	0	—	0
0060	55	1	1	Liver	1	0	1	0	10	1	0	0	17.5304	1	entecavir	1	1	0	0	0	TACE Targeted agents (Lenvatinib) Radiotherapy	1	0	0	0	0	1	11	1	0	1	0	0	0	0	0	1	0	1	1	0	—	0	—	0
0061	60	0	1	Liver	1	1	1	0	20	1	20	0	33.2227	1	entecavir	1	1	0	0	0	TACE Targeted agents (Lenvatinib)	1	0	0	0	0	1	1	0	0	1	0	0	0	0	0	1	0	1	0	0	—	0	—	0
0062	58	0	1	Liver	1	1	1	0	0	1	0	0	64.1	1	entecavir	1	1	0	0	0	Targeted agents (Lenvatinib)	1	0	0	0	0	1	4	0	0	1	0	0	0	0	0	1	0	0	0	1	—	0	—	0
0063	41	1	1	Liver	1	1	0	0	98	1	10	0	71.5264	1	entecavir	1	1	0	0	0	TACE, HAIC; Targeted agents (Donafinib);	1	0	0	0	0	1	9	1	0	0	0	0	0	1	0	1	0	1	0	0	—	0	—	0
0064	67	0	1	Liver	1	0	1	0	68700	0	41	0	32.2	1	entecavir	0	1	0	0	0	Targeted agents (Lenvatinib,Regorafenib);	1	0	0	0	0	1	5	0	0	0	0	0	0	0	1	1	0	0	0	1	Hepatitis, G2	1	delayed	1
0065	61	0	1	Liver	1	0	1	0	373000	0	100	0	21.4	1	entecavir	0	1	0	0	0	Targeted agents (Donafenib)	1	0	0	0	0	1	13	1	0	0	0	0	0	1	0	1	0	0	0	1	Hypothyroidism, G1-2	1	regular used	0
0066	50	1	1	Liver	1	1	1	0	17	1	17	0	0.7734	1	entecavir	1	1	0	0	0	TACE Targeted agents (Donafenib)	0	0	1	0	0	1	1	0	0	0	0	0	0	1	0	1	0	1	0	0	—	0	—	0
0067	48	1	1	Liver	1	0	1	0	1360	0	818	0	10.5	1	entecavir	0	1	0	0	0	Targeted agents (Donafenib)	1	0	0	0	0	1	1	0	0	0	0	0	0	1	0	1	0	0	0	1	—	0	—	0
0068	59	0	1	Liver	1	0	1	0	100	1	100	0	25.6701	1	tenofovir	1	0	1	0	0	Targeted agents (Regorafenib)	0	1	0	0	0	1	1	0	0	0	0	0	1	0	0	1	0	0	0	1	—	0	—	0
0069	72	0	1	Liver	1	0	1	0	100	1	100	0	37.3323	1	tenofovir	1	0	1	0	0	TACE Targeted agents (Lenvatinib)	1	0	0	0	0	1	1	0	0	1	0	0	0	0	0	1	0	1	0	0	—	0	—	0
0070	57	0	1	Liver	1	1	1	0	395000	0	10	0	59.2832	1	entecavir	0	1	0	0	0	Targeted agents (Lenvatinib) TACE	1	0	0	0	0	1	2	0	0	1	0	0	0	0	0	1	0	1	0	0	Cystitis, G2	1	discontinued	0
0071	54	1	1	Liver	1	0	0	0	7640	0	28000	0	3.8323	1	entecavir	0	1	0	0	0	TACE, HAIC Targeted agents (Lenvatinib)	1	0	0	0	0	1	2	0	0	1	0	0	0	0	0	1	0	1	0	0	—	0	—	0
0072	52	1	1	liver	1	1	0	0	100	1	100	0	1.9661	1	tenofovir alafenamide fumarate	1	0	0	1	0	Chemotherapy; Targeted agent (lenvatinib)	1	0	0	0	0	1	4	0	0	1	0	0	0	0	0	1	1	0	0	0	—	0	—	0
0073	50	1	1	Liver	1	0	1	0	84	1	97	0	32.1	1	entecavir	1	1	0	0	0	Targeted agents (Donafenib)	1	0	0	0	0	1	1	0	0	0	0	0	0	1	0	1	0	0	0	1	—	0	—	0
0074	52	1	1	Liver	1	1	1	0	0	1	100	0	69.1852	1	entecavir	1	1	0	0	0	TACE	1	0	0	0	0	1	2	0	0	0	0	0	0	0	0	0	0	1	0	1	—	0	—	0
0075	56	0	1	Liver	1	1	1	0	3550000	0	100	0	76.1744	1	entecavir	0	1	0	0	0	Targeted agents (Lenvatinib) TACE	1	0	0	0	0	1	1	0	0	1	0	0	0	0	0	1	0	1	0	0	—	0	—	0
0076	58	0	1	Liver	1	1	1	0	0	1	0	1	20.2	1	entecavir	1	1	0	0	0	TACE Targeted agents (Donafenib)	0	0	0	0	1	0	2	0	0	0	0	0	0	1	0	1	0	1	0	0	Rash, G1-2	1	regular used	0
0077	78	0	1	Liver	1	1	1	0	1470	0	10	0	23.1453	1	entecavir	0	1	0	0	0	TACE, HAIC Targeted agents (Lenvatinib)	1	0	0	0	0	1	2	0	0	1	0	0	0	0	0	1	0	1	0	0	—	0	—	0
0078	52	1	1	Liver	1	0	0	0	0	1	10	0	34.5866	1	entecavir	1	1	0	0	0	TACE, HAIC; Targeted agents (Lenvatinib); Radiotherapy;	0	0	0	0	1	0	7	1	0	1	0	0	0	0	0	1	0	1	1	0	Hypothyroidism, G1-2; Hypophysitis, G1-2	1	delayed	0
0079	57	0	1	Liver	1	1	0	0	100	1	100	0	83.8939	1	entecavir	1	1	0	0	0	TACE,HAIC; Targeted agents (Lenvatinib);	1	0	0	0	0	1	1	0	0	1	0	0	0	0	0	1	0	1	0	0	—	0	—	0
0080	47	1	1	Liver	1	0	1	0	0	1	65	0	70.1652	1	entecavir	1	1	0	0	0	TACE,HAIC; Targeted agents (Lenvatinib);	1	0	0	0	0	1	2	0	0	1	0	0	0	0	0	1	0	1	0	0	—	0	—	0
0081	69	0	1	Liver	1	1	0	0	100	1	100	0	5.4534	1	tenofovir	1	0	1	0	0	Targeted agents (Lenvatinib); TACE;	1	0	0	0	0	1	5	0	0	1	0	0	0	0	0	1	0	1	0	0	—	0	—	0
0082	57	0	1	Liver	1	1	1	0	10	1	100	0	32.9928	1	entecavir	1	1	0	0	0	TACE; Targeted agents (Lenvatinib);	0	1	0	0	0	1	19	1	0	1	0	0	0	0	0	1	0	1	0	0	Pruritus, G3	1	delayed	0
0083	46	1	1	Liver	1	0	1	0	20	1	100	0	49.4543	1	entecavir	1	1	0	0	0	Targeted agents (Lenvatinib);	0	0	1	0	0	1	10	1	0	1	0	0	0	0	0	1	0	0	0	1	—	0	—	0
0084	55	1	1	Liver	1	0	0	0	7060	0	199	0	81.6369	1	tenofovir	0	0	1	0	0	Targeted agents (Lenvatinib); TACE, HAIC; Radiotherapy	0	0	1	0	0	1	2	0	0	1	0	0	0	0	0	1	0	1	1	0	Colitis, G2	1	discontinued	1
0085	69	0	1	Liver	1	0	1	0	100	1	100	0	42.6944	1	entecavir	1	1	0	0	0	Targeted agents (Lenvatinib); TACE; Radiotherapy	1	0	0	0	0	1	7	1	0	1	0	0	0	0	0	1	0	1	1	0	—	0	—	0
0086	53	1	1	Liver	1	1	1	1	749000	0	10	0	36.0605	1	entecavir	0	1	0	0	0	Targeted agents (Donafenib); TACE;	0	0	1	0	0	1	9	1	0	0	0	0	0	1	0	1	0	1	0	0	—	0	—	0
0087	41	1	1	Liver	1	1	1	0	32.4	1	505	0	132.386	1	tenofovir	1	0	1	0	0	Targeted agents (Regorafenib, Lenvatinib);	0	1	0	0	0	1	10	1	0	0	0	0	0	0	1	1	0	0	0	1	—	0	—	0
0088	69	0	1	liver	1	0	0	0	331000	0	4910	0	223.52	1	entecavir	1	1	0	0	0	TACE	0	0	1	0	0	1	11	1	0	0	0	0	0	0	0	0	0	1	0	1	—	0	—	0
0089	63	0	1	Liver	1	1	1	0	100	1	100	0	223.885	1	entecavir	1	1	0	0	0	Targeted agents (Anlotinib)	0	1	0	0	0	1	12	1	0	0	1	0	0	0	0	1	0	0	0	1	—	0	—	0
0090	31	1	1	Liver	1	0	0	0	20.9	1	10	0	182.962	1	entecavir	1	1	0	0	0	TACE Targeted agents (Sorafenib)	0	1	0	0	0	1	3	0	1	0	0	0	0	0	0	1	0	1	0	0	—	0	—	0
0091	52	1	1	Liver	1	1	1	0	100	1	0	0	102.926	1	entecavir	1	1	0	0	0	Targeted agents (Sorafenib)	0	1	0	0	0	1	5	0	1	0	0	0	0	0	0	1	0	0	0	1	—	0	—	0
0092	51	1	1	Liver	1	0	1	0	20	1	100	0	166.389	1	entecavir	1	1	0	0	0	Targeted agents (Apatinib, Lenvatinib);	0	1	0	0	0	1	5	0	0	0	0	0	0	0	1	1	0	0	0	1	—	0	—	0
0093	53	1	1	Liver	1	0	1	0	10	1	55	0	242.408	1	entecavir	1	1	0	0	0	TACE; HAIC Targeted agents (Apatinib)	0	0	1	0	0	1	2	0	0	0	0	1	0	0	0	1	0	1	0	0	—	0	—	0
0094	53	1	1	Liver	1	0	0	0	14400	0	0	0	193.715	1	tenofovir alafenamide fumarate	0	0	0	1	0	TACE; Targeted agents (Lenvatinib);	1	0	0	0	0	1	3	0	0	1	0	0	0	0	0	1	0	1	0	0	—	0	—	0
0095	56	0	1	Liver	1	0	1	0	324	1	43	0	120.25	1	tenofovir alafenamide fumarate	0	0	0	1	0	TACE×4;	1	0	0	0	0	1	2	0	0	0	0	0	0	0	0	0	0	1	0	1	—	0	—	0
0096	56	0	1	Liver	1	1	1	0	100	1	42	0	115.864	1	tenofovir	1	0	1	0	0	TACE×2; Targeted agents (Sorafenib, Lenvatinib);	0	1	0	0	0	1	5	0	0	0	0	0	0	0	1	1	0	1	0	0	—	0	—	0
0097	42	1	1	Liver	1	1	1	0	323	1	0	0	119.122	1	entecavir	1	1	0	0	0	TACE; Targeted agents (Anlotinib);	1	0	0	0	0	1	5	0	0	0	1	0	0	0	0	1	0	1	0	0	—	0	—	0
0098	53	1	1	Liver	1	1	1	0	259	1	0	0	124.07	1	entecavir	0	1	0	0	0	TACE; Targeted agents (Apatinib);	0	1	0	0	0	1	4	0	0	0	0	1	0	0	0	1	0	1	0	0	—	0	—	0
0099	35	1	1	Liver	1	0	0	0	388	1	100	0	172.558	1	tenofovir	0	0	1	0	0	Targeted agents (Lenvatinib); TACE;	1	0	0	0	0	1	7	1	0	1	0	0	0	0	0	1	0	1	0	0	—	0	—	0
0100	53	1	1	Liver	1	0	1	0	853000	0	100	0	183.514	1	entecavir	1	1	0	0	0	Targeted agents (Apatinib); TACE;	0	1	0	0	0	1	1	0	0	0	0	1	0	0	0	1	0	1	0	0	Rash, G1-2	1	regular used	0
0101	57	0	1	Liver	1	1	1	0	852	0	153	0	206.204	1	tenofovir alafenamide fumarate	1	0	0	1	0	TACE×2; Targeted agents (Sorafenib);	0	1	0	0	0	1	3	0	1	0	0	0	0	0	0	1	0	1	0	0	—	0	—	0
0102	50	1	1	Liver	1	1	1	0	100	1	100	0	178.323	1	tenofovir	1	0	1	0	0	Targeted agents (Regorafenib); TACE; Chemotherapy (Oxaliplatin,5-fu,Calcium folinate )	0	1	0	0	0	1	9	1	0	0	0	0	1	0	0	1	1	1	0	0	—	0	—	0
0103	59	0	1	Liver	1	0	0	0	0	1	10	0	137.191	1	tenofovir alafenamide fumarate; tenofovir	1	0	0	0	1	Targeted agents (Anlotinib);	1	0	0	0	0	1	12	1	0	0	1	0	0	0	0	1	0	0	0	1	—	0	—	0
0104	55	1	1	Liver	1	0	1	0	0	1	0	0	116.965	1	entecavir	1	1	0	0	0	Targeted agents (Lenvatinib); TACE;	1	0	0	0	0	1	3	0	0	1	0	0	0	0	0	1	0	1	0	0	—	0	—	0
0105	58	0	1	Esophagus	0	0	0	0	0	1	8240	1	164.218	1	tenofovir	1	0	1	0	0	Chemotherapy [Paclitaxel(Albumin Bound),5-Fu];	0	1	0	0	0	1	6	1	0	0	0	0	0	0	0	0	1	0	0	1	—	0	—	0
0106	59	0	1	Liver	1	0	1	0	0	1	0	0	196.243	1	entecavir	1	1	0	0	0	TACE Targeted agents (Lenvatinib)	1	0	0	0	0	1	7	1	0	1	0	0	0	0	0	1	0	1	0	0	—	0	—	0
0107	71	0	0	Liver	1	0	1	0	100	1	29	0	1767	0	entecavir	1	1	0	0	0	Targeted agents (Lenvatinib);	1	0	0	0	0	1	3	0	0	1	0	0	0	0	0	1	0	0	0	1	—	0	—	0
0108	56	0	1	Liver	1	1	1	0	20	1	100	0	332.1	1	tenofovir alafenamide fumarate	1	0	0	1	0	TACE; Targeted agents (Regorafenib); HAIC(mFOLFOX6)	0	0	0	0	1	0	21	1	0	0	0	0	1	0	0	1	0	1	0	0	—	0	—	0
0109	43	1	1	Liver	1	1	1	0	20	1	0	0	387	1	entecavir	1	1	0	0	0	PD-1 inhibitor monotherapy	1	0	0	0	0	1	2	0	0	0	0	0	0	0	0	0	0	0	0	1	—	0	—	0
0110	57	0	1	Liver	1	1	1	0	20	1	4290	1	2164	0	entecavir	0	1	0	0	0	Targeted agents (Lenvatinib); TACE;	0	0	0	0	1	0	23	1	0	1	0	0	0	0	0	1	0	1	0	0	—	0	—	0
0111	47	1	1	Liver	1	1	1	0	0	1	10	0	470.8	1	entecavir	1	1	0	0	0	Targeted agents (Anlotinib);	1	0	0	0	0	1	4	0	0	0	1	0	0	0	0	1	0	0	0	1	—	0	—	0
0112	34	1	1	Liver	1	1	1	0	39.1	1	48	0	295	1	entecavir	1	1	0	0	0	Targeted agents (Lenvatinib,Regorafenib);	0	0	0	1	0	1	5	0	0	0	0	0	0	0	1	1	0	0	0	1	—	0	—	0
0113	68	0	1	Liver	1	1	1	0	100	1	20	0	2720	0	tenofovir	1	0	1	0	0	Targeted agents (Sorafenib);	1	0	0	0	0	1	3	0	1	0	0	0	0	0	0	1	0	0	0	1	—	0	—	0
0114	57	0	1	Liver	1	1	1	0	91.7	1	10	0	1345	0	tenofovir alafenamide fumarate	1	0	0	1	0	TACE×2; Targeted agents (Lenvatinib); Chemotherapy(Cytoxan);	1	0	0	0	0	1	4	0	0	1	0	0	0	0	0	1	1	1	0	0	—	0	—	0
0115	67	0	1	Liver	1	1	1	1	1320000	0	No data	0	372	1	tenofovir alafenamide fumarate	1	0	0	1	0	Targeted agents (Anlotinib);	0	0	0	0	1	0	9	1	0	0	1	0	0	0	0	1	0	0	0	1	—	0	—	0
0116	51	1	1	Liver	1	1	0	0	35.4	1	20	0	1638	0	tenofovir	1	0	1	0	0	Targeted agents (Apatinib);	0	1	0	0	0	1	2	0	0	0	0	1	0	0	0	1	0	0	0	1	Fever, G1-2	1	delayed	0
0117	41	1	1	Liver	1	0	1	0	4460000	0	10	0	1402	0	tenofovir alafenamide fumarate	1	0	0	1	0	Targeted agents (Anlotinib);	0	0	1	0	0	1	12	1	0	0	1	0	0	0	0	1	0	0	0	1	—	0	—	0
0118	40	1	1	Liver	1	0	1	0	196	1	135	0	230.528	1	tenofovir	1	0	1	0	0	TACE,HAIC; Targeted agents (Lenvatinib); Radiatherapy	1	0	0	0	0	1	3	0	0	1	0	0	0	0	0	1	0	1	1	0	—	0	—	0
0119	44	1	1	Liver	1	1	1	0	20	1	10	0	242.214	1	entecavir	1	1	0	0	0	Targeted agents (Anlotinib);	1	0	0	0	0	1	4	0	0	0	1	0	0	0	0	1	0	0	0	1	—	0	—	0
0120	71	0	1	Liver	1	1	1	0	0	1	10	0	200.791	1	tenofovir	1	0	1	0	0	TACE, HAIC; Targeted agents (Sorafinib, Lenvatinib); Radiotherapy;	0	0	0	0	1	0	17	1	0	0	0	0	0	0	1	1	0	1	1	0	Hepatitis, G1-2	1	delayed	0
0121	63	0	0	Liver	1	0	1	1	4520	0	1400	0	1010	0	entecavir	0	1	0	0	0	Targeted agents (Donafenib; Lenvatinib; Regofenib); TACE, HAIC;	0	0	0	0	1	0	12	1	0	0	0	0	0	0	1	1	0	1	0	0	—	0	—	0
0122	70	0	1	Liver	1	1	1	0	100	1	100	0	214.223	1	entecavir	1	1	0	0	0	Targeted agents (Apatinib, Lenvatinib);	0	0	0	1	0	1	1	0	0	0	0	0	0	0	1	1	0	0	0	1	—	0	—	0
0123	59	0	1	Liver	1	0	1	0	0	1	100	0	205.455	1	entecavir	1	1	0	0	0	Targeted agents (Lenvatinib);	1	0	0	0	0	1	8	1	0	1	0	0	0	0	0	1	0	0	0	1	—	0	—	0
0124	49	1	1	Gastric	0	0	0	0	83000	0	100	0	224.713	1	tenofovir	1	0	1	0	0	Chemotherapy	1	0	0	0	0	1	14	1	0	0	0	0	0	0	0	0	1	0	0	1	—	0	—	0
0125	69	0	1	Liver	1	0	1	0	100	1	100	0	212.885	1	entecavir	1	1	0	0	0	Targeted agents (Regorafenib);	0	1	0	0	0	1	6	1	0	0	0	0	1	0	0	1	0	0	0	1	—	0	—	0
0126	56	0	1	Lung	0	0	0	0	16500	0	20	0	119.48	1	tenofovir	1	0	1	0	0	Chemotherapy (Pemetrexed, Carboplatino);	0	1	0	0	0	1	16	1	0	0	0	0	0	0	0	0	1	0	0	1	—	0	—	0
0127	64	0	1	Liver	1	0	1	0	251	1	100	0	175.245	1	entecavir	1	1	0	0	0	TACE; Targeted agents (Sorafenib);	0	1	0	0	0	1	7	1	1	0	0	0	0	0	0	1	0	1	0	0	—	0	—	0
0128	50	1	1	Liver	1	0	1	0	130	1	46	0	250	1	tenofovir; tenofovir alafenamide fumarate	1	0	0	0	1	TACE×2 Targeted agents (Apatinib, Lenvatinib)	0	1	0	0	0	1	5	0	0	0	0	0	0	0	1	1	0	1	0	0	—	0	—	0
0129	45	1	1	Liver	1	1	1	0	503000	0	100	0	1056	0	entecavir	1	1	0	0	0	TACE, HAIC; Targeted agents (Lenvatinib);	1	0	0	0	0	1	4	0	0	1	0	0	0	0	0	1	0	1	0	0	—	0	—	0
0130	44	1	0	Liver	1	1	1	0	21.8	1	10	0	1650	0	entecavir	1	1	0	0	0	PD-1 inhibitor monotherapy	0	0	0	1	0	1	15	1	0	0	0	0	0	0	0	0	0	0	0	1	—	0	—	0
0131	46	1	1	Liver	1	1	1	0	2470	0	252	0	343.6	1	tenofovir alafenamide fumarate	0	0	0	1	0	Targeted agents (Apatinib, Sorafenib, Regofenib);	0	0	0	0	1	0	8	1	0	0	0	0	0	0	1	1	0	0	0	1	—	0	—	0
0132	77	0	1	Biliary duct	0	0	1	0	7590000	0	100	0	151.647	1	tenofovir	0	0	1	0	0	Targeted agents (Lenvatinib); Chemotherapy(Oxaliplatin,Gemcitabine);	0	1	0	0	0	1	5	0	0	1	0	0	0	0	0	1	1	0	0	0	Diarrhea, G1-2	1	discontinued	1
0133	46	1	1	Liver	1	1	1	1	1020	0	100	0	100.724	1	entecavir	0	1	0	0	0	Targeted agents (Lenvatinib);	1	0	0	0	0	1	2	0	0	1	0	0	0	0	0	1	0	0	0	1	—	0	—	0
0134	57	0	0	Biliary duct	0	1	1	0	100	1	0	0	234	1	entecavir	1	1	0	0	0	Chemotherapy(Gemcitabine,Oxaliplatin); Targeted agents (Lenvatinib)	0	0	0	1	0	1	6	1	0	1	0	0	0	0	0	1	1	0	0	0	—	0	—	0
0135	39	1	1	Liver	1	0	1	0	1660	0	28	0	1232	0	tenofovir	1	0	1	0	0	TACE; Targeted agents (Donafenib);	1	0	0	0	0	1	1	0	0	0	0	0	0	1	0	1	0	1	0	0	—	0	—	1
0136	43	1	1	Liver	1	0	0	1	0	1	319	0	302	1	tenofovir	1	0	1	0	0	TACE; Targeted agents (Lenvatinib, Regofenib);	0	0	0	0	1	0	7	1	0	0	0	0	0	0	1	1	0	1	0	0	—	0	—	0
0137	68	0	1	Liver	1	1	1	0	100	1	0	0	221.705	1	entecavir	1	1	0	0	0	TACE;	1	0	0	0	0	1	13	1	0	0	0	0	0	0	0	0	0	1	0	1	—	0	—	0
0138	47	1	1	Liver	1	0	1	0	20	1	10	0	1026	0	tenofovir alafenamide fumarate	1	0	0	1	0	PD-1 inhibitor monotherapy	0	1	0	0	0	1	7	1	0	0	0	0	0	0	0	0	0	0	0	1	Rash, G1-2	1	delayed	0
0139	56	0	1	Liver	1	1	1	0	125000	0	10	0	250	1	tenofovir	0	0	1	0	0	Targeted agents (Lenvatinib); TACE+HAIC;	0	0	0	0	1	0	5	0	0	1	0	0	0	0	0	1	0	1	0	0	—	0	—	0
0140	64	0	1	Lung	0	0	0	0	5240	0	10	0	153.799	1	entecavir	0	1	0	0	0	Chemotherapy	1	0	0	0	0	1	9	1	0	0	0	0	0	0	0	0	1	0	0	1	Hepatitis, G1-2	1	regular used	1
0141	51	1	1	Liver	1	1	1	0	10	1	0	0	215	1	entecavir	1	1	0	0	0	TACE; Targeted agents (Lenvatinib);	1	0	0	0	0	1	1	0	0	1	0	0	0	0	0	1	0	1	0	0	—	0	—	0
0142	54	1	1	Liver	1	0	1	0	100	1	100	0	174.538	1	entecavir	1	1	0	0	0	TACE;	1	0	0	0	0	1	1	0	0	0	0	0	0	0	0	0	0	1	0	1	—	0	—	0
0143	41	1	1	Liver	1	1	1	0	153	1	100	0	204.279	1	tenofovir alafenamide fumarate	1	0	0	1	0	Targeted agents (Lenvatinib);	1	0	0	0	0	1	2	0	0	1	0	0	0	0	0	1	0	0	0	1	—	0	—	0
0144	53	1	1	Liver	1	1	1	0	100	1	12600	1	225.055	1	entecavir	1	1	0	0	0	Targeted agents (Anlotinib, Lenvatinib);	1	0	0	0	0	1	1	0	0	0	0	0	0	0	1	1	0	0	0	1	Hepatitis, G3	1	discontinued	1
0145	58	0	1	Liver	1	0	1	0	10000	0	109	0	1971	0	entecavir	0	1	0	0	0	Targeted agents (Donafenib)	1	0	0	0	0	1	2	0	0	0	0	0	0	1	0	1	0	0	0	1	—	0	—	0
0146	66	0	1	Liver	1	1	1	0	218	1	100	0	977	0	tenofovir	1	0	1	0	0	Targeted agents (Lenvatinib);	1	0	0	0	0	1	6	1	0	1	0	0	0	0	0	1	0	0	0	1	—	0	—	0
0147	54	1	1	Liver	1	1	0	0	81000	0	17	0	3861	0	tenofovir; tenofovir alafenamide fumarate	0	0	0	0	1	Targeted agents (Donafenib)	1	0	0	0	0	1	11	1	0	0	0	0	0	1	0	1	0	0	0	1	Rash, G1-2	1	regular used	0
0148	29	1	1	Liver	1	0	1	0	29	1	3540	1	141.701	1	tenofovir	1	0	1	0	0	Targeted agents (Lenvatinib, Regorafenib); TACE;	1	0	0	0	0	1	8	1	0	0	0	0	0	0	1	1	0	1	0	0	—	0	—	0
0149	54	1	1	Liver	1	0	0	0	746	0	11	0	1093	0	enticavir; tenofovir alafenamide fumarate	1	0	0	0	1	TACE, HAIC; Targeted agents (Donafinib);	1	0	0	0	0	1	2	0	0	0	0	0	0	1	0	1	0	1	0	0	—	0	—	0
0150	60	0	1	Liver	1	0	1	1	470000	0	0	0	1237	0	entecavir	1	1	0	0	0	TACE, HAIC; Targeted agents (Donafinib);	1	0	0	0	0	1	6	1	0	0	0	0	0	1	0	1	0	1	0	0	Hypophysitis, G3-4; Hyperthyroidism, G1-2	1	discontinued (intolerance and disease progression)	0
0151	54	1	1	Liver	1	0	1	0	13	1	10	0	1016	0	tenofovir	1	0	1	0	0	TACE; Targeted agents (Donafinib);	1	0	0	0	0	1	3	0	0	0	0	0	0	1	0	1	0	1	0	0	—	0	—	0
0152	65	0	1	Gastric	0	0	0	0	12300	0	10	0	117.781	1	entecavir	0	1	0	0	0	Chemotherapy	1	0	0	0	0	1	5	0	0	0	0	0	0	0	0	0	1	0	0	1	—	0	—	0
0153	30	1	1	Liver	1	0	1	0	0	1	0	0	1890	0	tenofovir; tenofovir alafenamide fumarate	1	0	0	0	1	PD-1 inhibitor monotherapy	1	0	0	0	0	1	9	1	0	0	0	0	0	0	0	0	0	0	0	1	—	0	—	0
0154	25	1	1	Liver	1	0	1	0	108	1	0	0	215.074	1	entecavir	1	1	0	0	0	TACE; Radiotherapy; Targeted agents (Sorafenib; Lenvatinib);	1	0	0	0	0	1	10	1	0	0	0	0	0	0	1	1	0	1	1	0	—	0	—	0
0155	68	0	1	Liver	1	0	1	0	20	1	20	0	164.952	1	entecavir	1	1	0	0	0	Targeted agents (Lenvatinib)	1	0	0	0	0	1	3	0	0	1	0	0	0	0	0	1	0	0	0	1	—	0	—	0
0156	48	1	1	Liver	1	0	1	0	538	0	0	0	107.76	1	tenofovir	1	0	1	0	0	TACE; Targeted agents (Lenvatinib);	1	0	0	0	0	1	9	1	0	1	0	0	0	0	0	1	0	1	0	0	—	0	—	0
0157	30	1	1	Liver	1	0	1	0	223	1	100	0	188.811	1	tenofovir	1	0	1	0	0	TACE;	0	0	0	0	1	0	2	0	0	1	0	0	0	0	0	1	0	1	0	0	—	0	—	0
0158	53	1	1	Liver	1	0	1	0	100	1	0	0	153.085	1	tenofovir alafenamide fumarate	1	0	0	1	0	Targeted agents (Lenvatinib); TACE;	0	1	0	0	0	1	3	0	0	0	0	0	0	0	0	1	0	1	0	0	—	0	—	0
0159	57	0	1	Liver	1	0	1	0	630	0	444	0	175.561	1	tenofovir	1	0	1	0	0	PD-1 inhibitor monotherapy	0	0	1	0	0	1	1	0	0	0	0	0	0	0	0	0	0	0	0	1	Rash, G4	1	discontinued	1
0160	49	1	1	Liver	1	1	1	0	414000	0	0	0	201	1	tenofovir; tenofovir alafenamide fumarate	0	0	0	0	1	Targeted agents (Donafenib) TACE	1	0	0	0	0	1	1	0	0	0	0	0	0	1	0	1	0	1	0	0	Fever, G1-2; Rash, G1-2; Hepatitis (ALF), G4	1	discontinued	0
0161	64	0	0	Liver	1	0	1	0	154	1	100	0	462	1	entecavir	0	1	0	0	0	Targeted agents (Donafenib, Regofenib); TACE, HAIC	0	0	0	0	1	0	4	0	0	0	0	0	0	0	1	1	0	1	0	0	Thrombocytopenia, G3	1	delayed	0
0162	59	0	1	Liver	1	0	1	0	740	0	254000000	1	4976	0	tenofovir	1	0	1	0	0	Targeted agents (Lenvatinib; Regofenib); TACE, HAIC;	0	0	1	0	0	1	13	1	0	0	0	0	0	0	1	1	0	1	0	0	Rash, G1-2; Diarrhea, G1-2	1	delayed	0
0163	59	0	1	Liver	1	0	1	0	19	1	0	0	254	1	entecavir	1	1	0	0	0	TACE, HAIC; Targeted agents (Lenvatinib; Regofenib);	1	0	0	0	0	1	3	0	0	0	0	0	0	0	1	1	0	1	0	0	—	0	—	0
0164	47	1	1	Liver	1	1	1	0	112	1	15	0	189.827	1	tenofovir	1	0	1	0	0	Targeted agent (Regofenib);	1	0	0	0	0	1	1	0	0	0	0	0	1	0	0	1	0	0	0	1	—	0	—	0
0165	48	1	1	Liver	1	0	0	0	564	0	100	0	1938	0	tenofovir	0	0	1	0	0	HAIC, TACE+HAIC; Targeted agent (Donafenib)	1	0	0	0	0	1	5	0	0	0	0	0	0	1	0	1	0	1	0	0	Rash, G1-2	1	regular used	0
0166	66	0	1	Liver	1	0	1	0	140	1	100	0	1738	0	tenofovir alafenamide fumarate; entecavir	0	0	0	0	1	TACE; Targeted agents (Donafenib);	1	0	0	0	0	1	3	0	0	0	0	0	0	1	0	1	0	1	0	0	—	0	—	0
0167	39	1	1	Liver	1	0	0	0	75100	0	91.2	0	155.948	1	tenofovir alafenamide fumarate	0	0	0	1	0	Targeted agents (Lenvatinib);	1	0	0	0	0	1	4	0	0	1	0	0	0	0	0	1	0	0	0	1	—	0	—	0
0168	71	0	1	Liver	1	0	1	0	100	1	10	0	184.698	1	entecavir	1	1	0	0	0	Targeted agents (Donafenib);	1	0	0	0	0	1	1	0	0	0	0	0	0	1	0	1	0	0	0	1	—	0	—	0
0169	35	1	1	Liver	1	1	0	1	80	1	10	0	1205	0	tenofovir alafenamide fumarate	1	0	0	1	0	TACE Targeted agents (Donafenib)	1	0	0	0	0	1	1	0	0	0	0	0	0	1	0	1	0	1	0	0	Hepatitis, G3	1	discontinued	1
0170	55	1	1	liver	1	1	1	0	0	1	142	0	1310	0	tenofovir alafenamide fumarate	1	0	0	1	0	TACE; Targeted agents (Lenvatinib); Radiotherapy;	0	0	0	0	1	0	4	0	0	1	0	0	0	0	0	1	0	1	1	0	Hepatitis, G3 (ACLF)	1	discontinued (Dead)	0
0171	34	1	1	Liver	1	0	1	0	100	1	10	0	223.731	1	entecavir	1	1	0	0	0	Targeted agents (Donafenib); TACE;	1	0	0	0	0	1	3	0	0	0	0	0	0	1	0	1	0	1	0	0	—	0	—	0
0172	51	1	1	Liver	1	1	1	0	234	1	59	0	336	1	entecavir; tenofovir	1	0	0	0	1	TACE; Targeted agents (Donafenib; Lenvatinib);	0	0	0	0	1	0	8	1	0	0	0	0	0	0	1	1	0	1	0	0	Rash, G1-2	1	regular used	1
0173	59	0	0	Liver	1	0	0	1	6360	0	10	0	2079	0	tenofovir; tenofovir alafenamide fumarate	1	0	0	0	1	TACE, HAIC; Targeted agents (Donafenib, lenvatinib);	0	0	0	0	1	0	5	0	0	0	0	0	0	0	1	1	0	1	0	0	—	0	—	0
0174	58	0	1	Liver	1	0	1	0	12.9	1	0	0	190.683	1	entecavir	1	1	0	0	0	TACE; Radiotherapy	1	0	0	0	0	1	1	0	0	0	0	0	0	0	0	0	0	1	1	0	—	0	—	0
0175	55	1	1	Liver	1	0	1	0	0	1	132	0	171.472	1	entecavir	1	1	0	0	0	TACE; Targeted agents (Lenvatinib);	1	0	0	0	0	1	9	1	0	1	0	0	0	0	0	1	0	1	0	0	—	0	—	0
0176	73	0	1	Liver	1	0	1	0	100	1	10	0	175.239	1	tenofovir alafenamide fumarate	1	0	0	1	0	Targeted agents (Lenvatinib); TACE;	1	0	0	0	0	1	1	0	0	1	0	0	0	0	0	1	0	1	0	0	—	0	—	0
0177	61	0	1	Liver	1	1	1	0	52600	0	362	0	206.774	1	entecavir	0	1	0	0	0	TACE,HAIC; Targeted agents (Lenvatinib);	1	0	0	0	0	1	1	0	0	1	0	0	0	0	0	1	0	1	0	0	—	0	—	0
0178	62	0	1	Liver	1	1	1	0	89500	0	100	0	250	1	entecavir	0	1	0	0	0	TACE; Targeted agents (Lenvatinib);	1	0	0	0	0	1	6	1	0	1	0	0	0	0	0	1	0	1	0	0	—	0	—	0
0179	52	1	0	Follicular Lymphoma	0	0	0	0	0	1	0	0	230.455	1	tenofovir	1	0	1	0	0	Chemotherapy	0	0	1	0	0	1	10	1	0	0	0	0	0	0	0	0	1	0	0	1	—	0	—	0
0180	52	1	1	Liver	1	1	0	0	7060	0	533	0	706	0	tenofovir alafenamide fumarate	1	0	0	1	0	Targeted agents (Lenvatinib, Regofenib); TACE, HAIC;	1	0	0	0	0	1	11	1	0	0	0	0	0	0	1	1	0	1	0	0	—	0	—	0
